# Supplementary material for: Freshwater species distributions along thermal gradients
Source: Ecol Evol. 2018 Dec 18;9(1):111–24. doi: 10.1002/ece3.4659 (PMC6342105; doi:10.1002/ece3.4659)
Supplement: Supplementary file 2 [file ECE3-9-111-s002.xlsx]

## Sheet: Tmean_air
Freshwater Species Distributions along Thermal Gradients Oskar Kärcher, Daniel Hering, Karin Frank, Danijela Markovic
Table S2.1 Species list including respective statistical results and species’ thermal properties inferred from the annual mean air temperature (Tmean_air). Thermal properties were determined only for those species that passed the different statistical barriers, i.e. occurrence in at least 50 catchments, and AUC and TSS values above the defined thresholds 0.7 and 0.4, respectively, for the four te…
				Annual mean air temperature
Species name	Taxonomic group	Red List Status (European)	Red List Status (Global)	Tmin	Tmax/ critical maximum temperature	Thermal range (Tmax-Tmin)	Mean	Standard deviation	Median	Response type (curve 1 to 8)	Preferred temperature (TRC)	Warming tolerance	Safety margin	AUC	Sensitivity	Specificity	TSS
Astacus_astacus	Crayfish	NAN	VU	-3.64	24.26	27.9	8.1	4.83	7.92	1	8	16.26	-0.1	0.89	0.81	0.81	0.62
Astacus_leptodactylus	Crayfish	NAN	LC	-8.23	21.88	30.11	7.56	4.6	7.8	1	8.17	13.71	0.61	0.9	0.82	0.82	0.64
Astacus_pachypus	Crayfish	NAN	DD	7.37	14.39	7.02	10.04	0.94	9.98	1	10.02	4.37	-0.02	0.97	0.95	0.95	0.89
Austropotamobius_pallipes	Crayfish	NAN	EN	-1.6	18.19	19.79	10.58	2.82	10.39	1	10.86	7.33	0.28	0.93	0.88	0.88	0.75
Austropotamobius_torrentium	Crayfish	NAN	DD	-0.87	17.7	18.57	9.19	2.82	8.86	1	9.19	8.51	0	0.93	0.86	0.86	0.73
Abramis_brama	Fish	LC	LC	-10.22	17.87	28.09	6.03	4.73	6.27	1	6.59	11.28	0.56	0.9	0.83	0.83	0.66
Achondrostoma_arcasii	Fish	VU	VU	4.07	17.63	13.56	12.31	2.2	12.29	1	12.55	5.08	0.24	0.95	0.9	0.9	0.8
Achondrostoma_oligolepis	Fish	LC	LC	9.4	17.13	7.73	14.72	1.72	15.02	4	NA	NA	NA	0.95	0.92	0.92	0.83
Acipenser_gueldenstaedtii	Fish	CR	CR	4.35	17.8	13.45	10.92	2.49	10.96	1	11.09	6.71	0.17	0.94	0.87	0.87	0.74
Acipenser_nudiventris	Fish	CR	CR	4.82	14.7	9.88	8.87	2.38	9.07	4	NA	NA	NA	0.94	0.87	0.87	0.74
Acipenser_persicus	Fish	CR	CR	3.3	17.8	14.5	10.72	3.77	10.64	1	11.17	6.63	0.45	0.9	0.81	0.81	0.63
Acipenser_ruthenus	Fish	VU	VU	-10.56	15.32	25.88	2.7	5.92	3.45	1	3.56	11.76	0.86	0.82	0.74	0.74	0.49
Acipenser_stellatus	Fish	CR	CR	0.11	17.8	17.69	10.19	3.34	10.64	1	10.95	6.85	0.76	0.93	0.84	0.84	0.67
Alburnoides_rossicus	Fish	LC	LC	2.45	11.39	8.94	6.42	2.04	6.43	1	6	5.39	-0.42	0.94	0.89	0.89	0.79
Alburnus_albidus	Fish	VU	VU	10.13	16.95	6.82	14.04	1.3	14.06	4	NA	NA	NA	0.97	0.93	0.93	0.86
Alburnus_alburnus	Fish	LC	LC	-2.81	16.9	19.71	5.81	3.62	5.91	1	6.02	10.88	0.21	0.92	0.85	0.85	0.71
Alburnus_arborella	Fish	LC	LC	0.2	15.48	15.28	10.88	3.13	12.12	1	12.16	3.32	1.28	0.94	0.87	0.87	0.73
Alburnus_chalcoides	Fish	LC	LC	5.89	17.8	11.91	11.54	2.72	10.64	4	NA	NA	NA	0.93	0.87	0.87	0.74
Alburnus_hohenackeri	Fish	LC	LC	1.31	17.21	15.9	11.29	2.89	11.09	1	11.54	5.67	0.25	0.93	0.87	0.87	0.73
Alburnus_leobergi	Fish	LC	LC	8.5	11.99	3.49	10.08	0.83	9.94	1	9.9	2.09	-0.18	0.98	0.95	0.95	0.89
Alburnus_thessalicus	Fish	LC	LC	4.72	15.9	11.18	11.07	2.32	10.44	4	NA	NA	NA	0.94	0.89	0.88	0.77
Alosa_algeriensis	Fish	DD	DD	13.93	18.34	4.41	16.8	1.02	17.05	4	NA	NA	NA	0.97	0.94	0.94	0.87
Alosa_alosa	Fish	LC	LC	-1.98	18.75	20.73	10.42	3.55	9.7	1	10.1	8.65	-0.32	0.91	0.83	0.83	0.67
Alosa_caspia	Fish	LC	LC	1.89	16.19	14.3	10.16	2.21	9.72	4	NA	NA	NA	0.95	0.89	0.89	0.78
Alosa_fallax	Fish	LC	LC	-0.13	21.94	22.07	12.92	3.47	12.7	1	12.39	9.55	-0.53	0.91	0.85	0.85	0.69
Alosa_immaculata	Fish	VU	VU	7.67	11.9	4.23	10.34	1.01	10.56	1	10.75	1.15	0.41	0.97	0.94	0.94	0.88
Alosa_kessleri	Fish	LC	LC	4.44	17.8	13.36	8.86	3.14	8.54	4	NA	NA	NA	0.92	0.86	0.86	0.72
Alosa_maeotica	Fish	LC	LC	5.63	14.37	8.74	10.98	1.42	10.88	1	11.01	3.36	0.03	0.97	0.92	0.92	0.85
Alosa_tanaica	Fish	LC	LC	8.88	11.77	2.89	10.58	0.71	10.71	1	10.84	0.93	0.26	0.98	0.96	0.96	0.92
Alosa_volgensis	Fish	EN	EN	6.66	17.8	11.14	10.39	2.5	9.56	4	NA	NA	NA	0.95	0.88	0.88	0.75
Anaecypris_hispanica	Fish	EN	EN	11.86	16.9	5.04	15.46	1.17	15.87	1	15.75	1.15	0.29	0.97	0.94	0.94	0.87
Anguilla_anguilla	Fish	CR	CR	-4.01	22.1	26.11	7.8	5.75	7.83	1	7.81	14.29	0.01	0.85	0.78	0.78	0.55
Aphanius_fasciatus	Fish	LC	LC	4.62	22.68	18.06	15.72	3.44	15.76	1	15.1	7.58	-0.62	0.9	0.83	0.83	0.66
Aphanius_iberus	Fish	EN	EN	7.05	18.19	11.14	13.99	2.44	14.42	4	NA	NA	NA	0.94	0.88	0.88	0.75
Aspius_aspius	Fish	LC	LC	-8.24	17.87	26.11	7.32	3.94	7.27	1	7.32	10.55	0	0.91	0.85	0.85	0.69
Atherina_boyeri	Fish	LC	LC	3.78	21.56	17.78	14.03	3.32	13.91	1	13.5	8.06	-0.53	0.91	0.85	0.85	0.7
Babka_gymnotrachelus	Fish	LC	LC	4.58	17.8	13.22	9.89	2.33	9.93	1	10.1	7.7	0.21	0.94	0.89	0.89	0.77
Ballerus_ballerus	Fish	LC	LC	-0.87	12.23	13.1	6.78	2.4	6.91	1	6.7	5.53	-0.08	0.94	0.89	0.89	0.78
Ballerus_sapa	Fish	LC	LC	-0.95	16.01	16.96	7.55	2.92	7.83	1	8.14	7.87	0.59	0.93	0.87	0.87	0.74
Barbatula_barbatula	Fish	LC	LC	-5.28	15.9	21.18	6.19	3.42	6.62	1	6.88	9.02	0.69	0.92	0.87	0.87	0.73
Barbatula_quignardi	Fish	LC	LC	3.44	16.9	13.46	11.77	2.52	12.29	1	12.4	4.5	0.63	0.94	0.89	0.89	0.77
Barbus_balcanicus	Fish	LC	LC	5.18	15.9	10.72	10.03	1.62	10.35	1	10.45	5.45	0.42	0.96	0.91	0.91	0.81
Barbus_barbus	Fish	LC	LC	-1.6	15.81	17.41	8.63	2	8.58	1	8.77	7.04	0.14	0.95	0.9	0.9	0.81
Barbus_carpathicus	Fish	LC	LC	4.53	10.39	5.86	7.95	1.28	7.9	1	7.98	2.41	0.03	0.96	0.92	0.92	0.84
Barbus_ciscaucasicus	Fish	LC	LC	-0.98	11.3	12.28	8.07	3.3	9.79	4	NA	NA	NA	0.94	0.84	0.84	0.68
Barbus_cyclolepis	Fish	LC	LC	4.14	17.49	13.35	12.26	2.34	12.46	1	12.6	4.89	0.34	0.95	0.88	0.88	0.76
Barbus_haasi	Fish	VU	VU	4.07	16.9	12.83	11.49	2.63	11.44	4	NA	NA	NA	0.94	0.88	0.88	0.76
Barbus_kubanicus	Fish	LC	LC	5.44	11.76	6.32	10.15	1.68	10.59	4	NA	NA	NA	0.96	0.91	0.91	0.81
Barbus_macedonicus	Fish	DD	DD	5.66	15.9	10.24	11.1	2.33	10.69	4	NA	NA	NA	0.94	0.88	0.88	0.76
Barbus_meridionalis	Fish	NT	NT	2.92	16.4	13.48	11.39	3.13	12.39	4	NA	NA	NA	0.93	0.87	0.87	0.73
Barbus_peloponnesius	Fish	LC	LC	8.21	17.7	9.49	14.35	2.29	14.89	4	NA	NA	NA	0.94	0.89	0.89	0.78
Barbus_pergamonensis	Fish	LC	EN	9.95	17.26	7.31	13.89	1.86	13.93	4	NA	NA	NA	0.95	0.91	0.91	0.81
Barbus_petenyi	Fish	LC	LC	5.07	12.17	7.1	9.45	1.74	9.84	4	NA	NA	NA	0.95	0.9	0.9	0.81
Barbus_tyberinus	Fish	NT	NT	8.17	16.95	8.78	13.45	1.62	13.74	1	13.62	3.33	0.17	0.96	0.92	0.91	0.83
Barbus_waleckii	Fish	LC	LC	5.25	8.43	3.18	7.48	0.66	7.66	1	7.66	0.77	0.18	0.98	0.94	0.95	0.89
Benthophiloides_brauneri	Fish	DD	DD	7.35	15.3	7.95	9.91	1.47	9.63	1	9.74	5.56	-0.17	0.97	0.92	0.92	0.83
Benthophilus_durrelli	Fish	LC	LC	3.24	10.28	7.04	6.19	2.44	5.48	1	4.93	5.35	-1.26	0.93	0.88	0.88	0.75
Benthophilus_granulosus	Fish	LC	LC	5.89	17.8	11.91	12.78	2.59	12.56	4	NA	NA	NA	0.94	0.87	0.87	0.75
Benthophilus_leobergius	Fish	LC	LC	5.89	17.8	11.91	12.54	2.77	11.9	4	NA	NA	NA	0.93	0.86	0.87	0.73
Benthophilus_macrocephalus	Fish	LC	LC	5.89	17.8	11.91	12.2	2.54	11.57	4	NA	NA	NA	0.94	0.88	0.88	0.75
Benthophilus_mahmudbejovi	Fish	LC	LC	9.53	17.18	7.65	12.73	2.76	12.79	4	NA	NA	NA	0.92	0.88	0.87	0.75
Benthophilus_nudus	Fish	LC	LC	7.63	12.01	4.38	9.89	1.18	9.9	1	10.21	1.8	0.32	0.97	0.93	0.94	0.87
Benthophilus_stellatus	Fish	LC	LC	7.35	11.77	4.42	9.54	0.97	9.71	1	9.68	2.09	0.14	0.97	0.93	0.93	0.87
Blicca_bjoerkna	Fish	LC	LC	-1.6	17.87	19.47	6.48	3.26	6.66	1	6.66	11.21	0.18	0.93	0.87	0.87	0.73
Caspiosoma_caspium	Fish	LC	LC	5.89	14.8	8.91	10.22	1.08	10.15	1	10.21	4.59	-0.01	0.97	0.94	0.94	0.88
Chondrostoma_kubanicum	Fish	LC	LC	9.26	11.99	2.73	11.16	0.67	11.41	1	11.45	0.54	0.29	0.99	0.96	0.96	0.92
Chondrostoma_nasus	Fish	LC	LC	-0.95	14.21	15.16	8.4	1.87	8.31	1	8.45	5.76	0.05	0.95	0.91	0.91	0.82
Chondrostoma_oxyrhynchum	Fish	LC	LC	1.31	12.73	11.42	9.4	1.94	9.96	4	NA	NA	NA	0.97	0.9	0.9	0.8
Chondrostoma_vardarense	Fish	NT	NT	4.14	16.26	12.12	11.25	2.34	11.52	1	11.85	4.41	0.6	0.94	0.89	0.89	0.77
Chondrostoma_variabile	Fish	LC	LC	-1.53	10.64	12.17	4.85	2.41	4.47	1	4.43	6.21	-0.42	0.94	0.87	0.87	0.74
Clupeonella_caspia	Fish	LC	LC	7.16	17.8	10.64	11.03	2.65	10	4	NA	NA	NA	0.94	0.87	0.87	0.74
Clupeonella_cultriventris	Fish	LC	LC	9.21	13.94	4.73	11.2	1.23	11.07	1	11.01	2.93	-0.19	0.97	0.93	0.93	0.87
Clupeonella_tscharchalensis	Fish	LC	LC	0.76	10.64	9.88	5.47	2.58	4.75	1	4.72	5.92	-0.75	0.93	0.86	0.86	0.72
Cobitis_bilineata	Fish	LC	LC	-1.6	17.35	18.95	11.27	3.92	12.65	1	12.61	4.74	1.34	0.92	0.84	0.84	0.68
Cobitis_calderoni	Fish	EN	EN	4.07	16.9	12.83	11.55	2.03	11.79	1	11.91	4.99	0.36	0.96	0.9	0.9	0.8
Cobitis_elongata	Fish	LC	LC	5.18	11.7	6.52	9.59	1.44	9.91	1	10.12	1.58	0.53	0.96	0.92	0.92	0.83
Cobitis_elongatoides	Fish	LC	LC	0.27	12.23	11.96	9.12	1.83	9.36	1	9.71	2.52	0.59	0.95	0.91	0.91	0.82
Cobitis_ohridana	Fish	LC	LC	5.66	16.26	10.6	10.76	2.96	10.5	4	NA	NA	NA	0.92	0.85	0.85	0.71
Cobitis_paludica	Fish	VU	VU	8.21	18.22	10.01	14.31	2.17	14.46	1	14.21	4.01	-0.1	0.94	0.89	0.89	0.78
Cobitis_pontica	Fish	LC	NT	10.98	14.19	3.21	13.13	0.7	13.29	1	13.31	0.88	0.18	0.99	0.96	0.96	0.92
Cobitis_taenia	Fish	LC	LC	-3.69	15.81	19.5	6.12	2.82	6.22	1	6.09	9.72	-0.03	0.93	0.88	0.88	0.75
Cobitis_tanaitica	Fish	LC	LC	7.6	11.99	4.39	9.91	0.95	9.78	1	9.82	2.17	-0.09	0.97	0.94	0.94	0.89
Cobitis_vardarensis	Fish	LC	LC	8.06	15.9	7.84	11.74	2.31	11.45	4	NA	NA	NA	0.94	0.89	0.89	0.77
Coregonus_albula	Fish	LC	LC	-4.5	9.26	13.76	2.64	2.94	2.33	1	2.4	6.86	-0.24	0.92	0.86	0.86	0.71
Coregonus_maraena	Fish	VU	VU	-1.15	10.1	11.25	5.52	2.66	6.11	1	6.17	3.93	0.65	0.93	0.87	0.87	0.74
Coregonus_muksun	Fish	LC	NA	-21.49	0.58	22.07	-10.27	4.76	-11.7	3	-13.37	13.95	-3.1	0.94	0.85	0.85	0.7
Coregonus_nilssoni	Fish	LC	LC	-2.47	9.02	11.49	4.35	2.43	5	1	5.14	3.88	0.79	0.94	0.87	0.87	0.74
Coregonus_peled	Fish	LC	LC	-21.49	0.68	22.17	-9.98	4.87	-11.47	3	-13.17	13.85	-3.19	0.94	0.86	0.86	0.72
Coregonus_sardinella	Fish	LC	NA	-21.17	2.88	24.05	-9.18	4.85	-9.78	3	-12.47	15.35	-3.29	0.95	0.88	0.88	0.77
Coregonus_widegreni	Fish	DD	DD	-2.1	8.77	10.87	4.1	2.3	4.29	1	4.27	4.5	0.17	0.93	0.87	0.87	0.74
Cottus_gobio	Fish	LC	LC	-2.03	15.82	17.85	6.33	3.51	7.02	1	7.2	8.62	0.87	0.9	0.83	0.83	0.66
Cottus_koshewnikowi	Fish	LC	LC	-8.93	6.99	15.92	1.72	2.78	2.11	3	2.48	4.51	0.76	0.93	0.88	0.88	0.76
Cottus_microstomus	Fish	LC	LC	5.17	10.53	5.36	7.69	0.71	7.66	1	7.66	2.87	-0.03	0.98	0.95	0.95	0.9
Cottus_perifretum	Fish	LC	LC	6.83	13.04	6.21	10.1	1.17	9.99	1	10.07	2.97	-0.03	0.97	0.93	0.93	0.86
Cottus_poecilopus	Fish	LC	LC	-3.64	10.2	13.84	2.78	2.86	2.45	1	2.5	7.7	-0.28	0.92	0.85	0.85	0.7
Cottus_rhenanus	Fish	LC	LC	6.84	10.27	3.43	8.97	0.75	9.08	1	9.18	1.09	0.21	0.98	0.95	0.95	0.9
Gasterosteus_aculeatus	Fish	LC	LC	-12.31	19.32	31.63	2.9	6.7	4.85	3	5.69	13.63	2.79	0.83	0.74	0.74	0.48
Gasterosteus_gymnurus	Fish	LC	LC	-1.6	19.18	20.78	10.06	3.44	9.54	1	9.85	9.33	-0.21	0.91	0.84	0.84	0.69
Gasterosteus_islandicus	Fish	LC	LC	-2.98	5.35	8.33	1.69	1.73	1.54	1	1.59	3.76	-0.1	0.95	0.89	0.89	0.78
Gobio_alverniae	Fish	LC	LC	6.8	12.8	6	9.97	1.47	10.01	4	NA	NA	NA	0.96	0.92	0.92	0.83
Gobio_brevicirris	Fish	LC	LC	4.53	10.28	5.75	7.03	1.32	6.99	1	6.82	3.46	-0.21	0.96	0.92	0.92	0.85
Gobio_bulgaricus	Fish	LC	LC	4.72	15.9	11.18	11.6	2.11	12.13	1	12.27	3.63	0.67	0.95	0.9	0.9	0.8
Gobio_carpathicus	Fish	LC	LC	4.11	11.09	6.98	8.78	1.63	9.1	1	9.34	1.75	0.56	0.96	0.9	0.91	0.81
Gobio_gobio	Fish	LC	LC	-7.44	15.34	22.78	6	3.67	6.98	1	7.09	8.25	1.09	0.92	0.84	0.84	0.67
Gobio_holurus	Fish	LC	LC	-0.98	12.2	13.18	8.55	3.41	9.94	4	NA	NA	NA	0.94	0.84	0.84	0.69
Gobio_kubanicus	Fish	LC	LC	5.52	11.99	6.47	10.94	1.15	11.38	4	NA	NA	NA	0.98	0.94	0.94	0.88
Gobio_obtusirostris	Fish	LC	LC	-0.87	12.23	13.1	8.88	2.28	9.38	1	9.64	2.59	0.76	0.94	0.9	0.9	0.79
Gobio_occitaniae	Fish	LC	LC	5	15.81	10.81	11.46	2.14	12.23	4	NA	NA	NA	0.96	0.89	0.89	0.77
Gobio_sarmaticus	Fish	LC	LC	7.94	10.59	2.65	9.42	0.65	9.5	1	9.54	1.05	0.12	0.98	0.95	0.96	0.91
Gobio_volgensis	Fish	LC	LC	-3.69	10.64	14.33	3.73	2.15	3.63	1	3.58	7.06	-0.15	0.95	0.89	0.89	0.78
Gymnocephalus_acerina	Fish	LC	LC	4.76	11.99	7.23	7.83	1.41	7.75	1	7.72	4.27	-0.11	0.96	0.92	0.92	0.84
Gymnocephalus_baloni	Fish	LC	LC	4.14	12.23	8.09	9.76	1.31	9.98	1	10.32	1.91	0.56	0.96	0.93	0.93	0.87
Gymnocephalus_cernua	Fish	LC	LC	-21.49	15.81	37.3	-1.07	7.96	0.38	3	0.69	15.12	1.76	0.83	0.76	0.76	0.51
Gymnocephalus_schraetser	Fish	LC	LC	6.49	12.23	5.74	10.28	1.21	10.7	1	10.79	1.44	0.51	0.97	0.93	0.93	0.85
Hucho_hucho	Fish	EN	EN	1.75	10.4	8.65	7.6	1.81	7.92	1	8	2.4	0.4	0.95	0.9	0.9	0.8
Huso_huso	Fish	CR	CR	4.82	15.73	10.91	9.72	2.01	10.13	1	10.34	5.39	0.62	0.95	0.88	0.88	0.75
Hypomesus_olidus	Fish	LC	NA	-21.49	14.5	35.99	-5.94	5.83	-5.93	3	-9.27	23.77	-3.33	0.93	0.86	0.86	0.73
Iberochondrostoma_lusitanicus	Fish	CR	CR	14.05	17.02	2.97	16.2	0.67	16.43	4	NA	NA	NA	0.98	0.95	0.95	0.9
Knipowitschia_bergi	Fish	LC	LC	5.89	17.8	11.91	11.53	2.73	10.72	4	NA	NA	NA	0.93	0.86	0.85	0.71
Knipowitschia_caucasica	Fish	LC	LC	5.58	17.8	12.22	11.92	2.48	11.38	1	11.51	6.29	-0.41	0.94	0.88	0.88	0.76
Knipowitschia_longecaudata	Fish	LC	LC	5.89	16.1	10.21	10.34	1.74	10.05	1	10.13	5.97	-0.21	0.96	0.9	0.9	0.81
Knipowitschia_panizzae	Fish	LC	LC	6.18	17.7	11.52	13.01	2.18	13.41	4	NA	NA	NA	0.95	0.89	0.89	0.78
Leucaspius_delineatus	Fish	LC	LC	-3.69	15.81	19.5	7.12	3.32	7.53	1	7.87	7.94	0.75	0.92	0.86	0.86	0.72
Leuciscus_burdigalensis	Fish	LC	LC	5	15.5	10.5	11.55	1.35	11.53	1	11.79	3.71	0.24	0.97	0.94	0.94	0.88
Leuciscus_danilewskii	Fish	LC	LC	4.53	10.28	5.75	7.03	1.32	6.99	1	6.82	3.46	-0.21	0.96	0.92	0.92	0.85
Leuciscus_leuciscus	Fish	LC	LC	-8.93	14.21	23.14	4.89	3.76	5	1	5.48	8.73	0.59	0.91	0.84	0.84	0.69
Leuciscus_oxyrrhis	Fish	LC	LC	7.45	13.04	5.59	10.66	1.62	11.12	4	NA	NA	NA	0.96	0.91	0.91	0.82
Liopsetta_glacialis	Fish	LC	LC	-17.6	3.85	21.45	-8.17	5.47	-9.81	1	-12.02	15.87	-3.85	0.91	0.81	0.81	0.61
Liza_saliens	Fish	LC	LC	5.58	30.04	24.46	17.48	5.56	16.3	1	14.04	16	-3.44	0.82	0.74	0.74	0.49
Luciobarbus_bocagei	Fish	LC	LC	7.9	17.02	9.12	13.13	2.21	13.01	1	12.89	4.13	-0.24	0.95	0.89	0.89	0.78
Luciobarbus_graellsii	Fish	LC	LC	4.07	16.9	12.83	11.83	2.7	12.06	1	12.37	4.53	0.54	0.94	0.88	0.88	0.76
Luciobarbus_guiraonis	Fish	VU	VU	8.45	17.63	9.18	13.24	2.25	13.5	4	NA	NA	NA	0.95	0.88	0.88	0.75
Luciobarbus_microcephalus	Fish	VU	VU	13.69	17.83	4.14	15.95	0.92	16.21	1	16.16	1.67	0.21	0.97	0.93	0.93	0.87
Luciobarbus_steindachneri	Fish	VU	VU	8.45	16.9	8.45	14.64	1.81	15.05	1	14.83	2.07	0.19	0.95	0.91	0.91	0.83
Mesogobius_batrachocephalus	Fish	LC	LC	5.58	14.58	9	10.89	1.54	10.76	1	10.9	3.68	0.01	0.96	0.91	0.91	0.83
Misgurnus_fossilis	Fish	LC	LC	-2.06	12.23	14.29	6.41	2.66	6.69	1	6.65	5.58	0.24	0.94	0.88	0.88	0.76
Mugil_cephalus	Fish	LC	LC	5.58	21.56	15.98	14.92	3.06	14.97	1	14.27	7.29	-0.65	0.92	0.85	0.85	0.7
Neogobius_fluviatilis	Fish	LC	LC	5.58	14.58	9	9.6	1.91	9.63	1	9.86	4.72	0.26	0.95	0.9	0.9	0.8
Neogobius_melanostomus	Fish	LC	LC	2.71	17.8	15.09	8.46	3.22	8.85	1	9.14	8.66	0.68	0.92	0.85	0.85	0.69
Osmerus_dentex	Fish	LC	LC	-16.14	9.98	26.12	-5.95	5.52	-7.01	1	-9.01	18.99	-3.06	0.89	0.82	0.82	0.64
Osmerus_eperlanus	Fish	LC	LC	-7.59	12.79	20.38	3.85	3.45	3.48	1	3.64	9.15	-0.21	0.91	0.84	0.84	0.67
Oxynoemacheilus_bureschi	Fish	LC	LC	4.72	15.9	11.18	10.85	2.51	10.6	4	NA	NA	NA	0.93	0.87	0.88	0.75
Oxynoemacheilus_merga	Fish	LC	LC	-0.98	10.2	11.18	4.36	3.35	3.7	4	NA	NA	NA	0.89	0.83	0.83	0.65
Oxynoemacheilus_theophilii	Fish	LC	CR	9.95	17.26	7.31	13.83	1.88	13.85	4	NA	NA	NA	0.95	0.9	0.91	0.81
Pachychilon_pictum	Fish	LC	LC	5.57	16.26	10.69	10.82	2.76	11.15	4	NA	NA	NA	0.93	0.86	0.86	0.72
Padogobius_nigricans	Fish	VU	VU	8.17	15.48	7.31	12.96	1.7	13.38	4	NA	NA	NA	0.96	0.91	0.92	0.83
Parachondrostoma_miegii	Fish	LC	LC	4.07	16.9	12.83	11.47	2.65	11.55	4	NA	NA	NA	0.94	0.88	0.88	0.76
Parachondrostoma_toxostoma	Fish	VU	VU	2.57	14.66	12.09	10.6	2.32	10.78	1	11.25	3.41	0.65	0.95	0.89	0.89	0.79
Pelecus_cultratus	Fish	LC	LC	0.76	17.8	17.04	7.99	3.95	8.3	1	8.45	9.35	0.46	0.89	0.82	0.82	0.65
Percarina_maeotica	Fish	LC	LC	9.27	11.77	2.5	10.53	0.68	10.31	1	10.37	1.4	-0.16	0.98	0.96	0.96	0.92
Petroleuciscus_borysthenicus	Fish	LC	LC	5.08	14.7	9.62	10.38	1.89	10.14	1	10.38	4.32	0	0.95	0.9	0.9	0.81
Phoxinus_bigerri	Fish	LC	LC	3.44	16.75	13.31	11.35	2.27	11.62	1	11.83	4.92	0.48	0.95	0.89	0.89	0.78
Phoxinus_lumaireul	Fish	LC	LC	0.2	15.82	15.62	9.54	3.5	10.11	4	NA	NA	NA	0.91	0.84	0.84	0.68
Phoxinus_phoxinus	Fish	LC	LC	-21.49	14.5	35.99	-2.19	7.56	-1.37	3	-6.67	21.17	-4.48	0.86	0.8	0.8	0.6
Pomatoschistus_canestrinii	Fish	LC	LC	6.18	15.23	9.05	11.97	2.07	12.86	4	NA	NA	NA	0.96	0.89	0.89	0.78
Pomatoschistus_microps	Fish	LC	LC	-1.15	18.75	19.9	8.83	3.32	8.29	1	8.43	10.32	-0.4	0.92	0.85	0.85	0.7
Ponticola_constructor	Fish	LC	LC	2.63	14.7	12.07	10.37	2.73	10.59	4	NA	NA	NA	0.93	0.86	0.86	0.72
Ponticola_gorlap	Fish	LC	LC	3.24	17.8	14.56	8.31	3.96	8.57	1	8.2	9.6	-0.11	0.89	0.84	0.84	0.67
Ponticola_kessleri	Fish	LC	LC	6.49	12.23	5.74	9.77	1.26	9.72	1	10.01	2.22	0.24	0.96	0.93	0.93	0.86
Ponticola_syrman	Fish	LC	LC	5.89	16.96	11.07	11.29	1.89	10.72	1	10.89	6.07	-0.4	0.96	0.9	0.9	0.8
Proterorhinus_nasalis	Fish	LC	LC	3.24	17.8	14.56	7.82	3.5	7.46	1	7.22	10.58	-0.6	0.9	0.86	0.86	0.72
Proterorhinus_semilunaris	Fish	LC	LC	3.84	14.19	10.35	9.7	1.76	9.56	1	9.83	4.36	0.13	0.95	0.91	0.91	0.81
Pseudochondrostoma_duriense	Fish	VU	VU	7.9	16.84	8.94	12.22	1.68	12.09	1	12.26	4.58	0.04	0.96	0.91	0.91	0.82
Pseudochondrostoma_polylepis	Fish	LC	LC	8.45	17.02	8.57	14.02	2.1	14.3	1	14.17	2.85	0.15	0.95	0.9	0.9	0.8
Pseudochondrostoma_willkommii	Fish	VU	VU	11.86	18.22	6.36	15.7	1.46	15.99	1	15.85	2.37	0.15	0.96	0.92	0.92	0.83
Pungitius_laevis	Fish	LC	LC	5.86	12.79	6.93	9.81	1.06	9.74	1	9.81	2.98	0	0.97	0.93	0.93	0.87
Pungitius_platygaster	Fish	LC	LC	2.66	15.71	13.05	9.71	1.86	10.07	1	10.31	5.4	0.6	0.96	0.9	0.9	0.8
Pungitius_pungitius	Fish	LC	LC	-21.49	17.39	38.88	-5.19	7.86	-6.23	3	-13.02	30.41	-7.83	0.88	0.78	0.78	0.56
Rhodeus_amarus	Fish	LC	LC	-1.6	17.26	18.86	7.71	2.84	7.82	1	8.02	9.24	0.31	0.93	0.88	0.88	0.76
Rhodeus_meridionalis	Fish	LC	LC	8.06	15.9	7.84	11.73	2.2	11.58	4	NA	NA	NA	0.94	0.89	0.89	0.78
Romanogobio_albipinnatus	Fish	LC	LC	-3.86	10.64	14.5	3.63	2.11	3.64	1	3.62	7.02	-0.01	0.95	0.89	0.89	0.78
Romanogobio_belingi	Fish	LC	LC	4.25	10.92	6.67	7.64	1.23	7.63	1	7.67	3.25	0.03	0.97	0.93	0.93	0.85
Romanogobio_ciscaucasicus	Fish	LC	LC	3.02	13.03	10.01	9.86	2.7	11.3	4	NA	NA	NA	0.94	0.87	0.87	0.74
Romanogobio_elimeius	Fish	LC	LC	8.08	15.71	7.63	11.63	2.13	11.28	4	NA	NA	NA	0.94	0.89	0.89	0.79
Romanogobio_kesslerii	Fish	LC	LC	5.07	12.23	7.16	9.59	1.45	9.88	1	10.16	2.07	0.57	0.96	0.92	0.92	0.84
Romanogobio_tanaiticus	Fish	LC	LC	4.53	10.28	5.75	7.03	1.32	6.99	1	6.82	3.46	-0.21	0.96	0.92	0.92	0.85
Romanogobio_uranoscopus	Fish	LC	LC	3.34	11.69	8.35	8.74	1.65	8.99	1	9.2	2.49	0.46	0.95	0.91	0.91	0.81
Romanogobio_vladykovi	Fish	LC	LC	0.27	12.23	11.96	9.14	1.91	9.47	1	9.82	2.41	0.68	0.95	0.9	0.9	0.81
Rutilus_aula	Fish	LC	LC	-1.6	15.7	17.3	10.19	3.99	11.68	1	11.92	3.78	1.73	0.91	0.83	0.83	0.66
Rutilus_caspicus	Fish	LC	LC	5.89	17.8	11.91	11.48	2.58	10.8	4	NA	NA	NA	0.94	0.87	0.87	0.75
Rutilus_frisii	Fish	LC	LC	5.89	17.87	11.98	10.72	2.81	10.15	1	10.24	7.63	-0.48	0.93	0.86	0.86	0.73
Rutilus_heckelii	Fish	LC	LC	4.72	15.09	10.37	10.58	1.26	10.49	1	10.63	4.46	0.05	0.97	0.93	0.93	0.85
Rutilus_karamani	Fish	LC	LC	5.66	15.46	9.8	10.01	2.86	9.78	4	NA	NA	NA	0.92	0.86	0.86	0.72
Rutilus_pigus	Fish	LC	LC	2.01	14.6	12.59	10.71	2.8	11.67	4	NA	NA	NA	0.94	0.87	0.87	0.74
Rutilus_rubilio	Fish	NT	NT	6.99	17.35	10.36	13.6	1.82	13.85	1	13.72	3.63	0.12	0.96	0.9	0.9	0.81
Rutilus_rutilus	Fish	LC	LC	-19.85	17.87	37.72	0.46	7.82	1.23	3	1.27	16.6	0.81	0.83	0.75	0.75	0.49
Rutilus_virgo	Fish	LC	LC	0.27	12.23	11.96	9	1.89	9.3	1	9.58	2.65	0.58	0.95	0.91	0.91	0.81
Sabanejewia_balcanica	Fish	LC	LC	1.75	15.9	14.15	9.79	1.89	10.16	1	10.35	5.55	0.56	0.96	0.9	0.9	0.79
Sabanejewia_baltica	Fish	LC	LC	4.28	10.92	6.64	7.31	1.24	7.33	1	7.33	3.59	0.02	0.97	0.93	0.93	0.85
Sabanejewia_bulgarica	Fish	LC	LC	7.63	12.23	4.6	10.94	0.66	11.06	1	11.09	1.14	0.15	0.99	0.96	0.96	0.91
Sabanejewia_caucasica	Fish	LC	LC	3.02	17.8	14.78	12.58	2.83	12.21	4	NA	NA	NA	0.93	0.86	0.87	0.73
Sabanejewia_kubanica	Fish	LC	LC	9.75	11.99	2.24	11.31	0.51	11.46	1	11.49	0.5	0.18	0.99	0.98	0.97	0.95
Sabanejewia_romanica	Fish	NT	NT	5.07	11.24	6.17	9.3	1.61	9.81	4	NA	NA	NA	0.96	0.91	0.91	0.82
Salaria_fluviatilis	Fish	LC	LC	0.2	21.43	21.23	13.61	3.27	13.91	1	13.78	7.65	0.17	0.92	0.85	0.85	0.71
Salmo_cettii	Fish	NT	NT	8.17	16.7	8.53	14.01	1.65	14.2	1	14.11	2.59	0.1	0.96	0.92	0.92	0.83
Salmo_dentex	Fish	DD	DD	6.87	16.26	9.39	11.52	2.72	11.71	4	NA	NA	NA	0.93	0.87	0.87	0.73
Salmo_labrax	Fish	LC	LC	-0.37	14.7	15.07	8.52	2.04	8.52	1	8.79	5.91	0.27	0.94	0.9	0.9	0.81
Salmo_rhodanensis	Fish	DD	DD	2.57	14.45	11.88	10.12	2.69	10.38	4	NA	NA	NA	0.93	0.88	0.88	0.76
Salmo_trutta	Fish	LC	LC	-4.89	18.28	23.17	6.31	4.39	6.57	1	6.75	11.53	0.44	0.9	0.83	0.83	0.66
Salvelinus_alpinus	Fish	LC	LC	-20.62	7.3	27.92	-7.95	6.07	-8.99	3	-13.16	20.46	-5.21	0.92	0.83	0.83	0.66
Salvelinus_lepechini	Fish	LC	LC	-2.73	7.81	10.54	2.76	2.64	2.46	1	2.67	5.14	-0.09	0.92	0.86	0.86	0.73
Sander_lucioperca	Fish	LC	LC	-8.24	17.8	26.04	5.58	4.5	5.55	1	5.81	11.99	0.23	0.9	0.84	0.84	0.68
Sander_volgensis	Fish	LC	LC	1.24	14.39	13.15	6.87	2.67	6.96	1	6.69	7.7	-0.18	0.93	0.88	0.88	0.75
Scardinius_erythrophthalmus	Fish	LC	LC	-8.24	17.53	25.77	7.4	3.74	7.58	1	7.82	9.71	0.42	0.92	0.86	0.86	0.72
Scardinius_hesperidicus	Fish	LC	LC	2.01	16.95	14.94	12.02	2.71	12.8	1	12.8	4.15	0.78	0.95	0.88	0.88	0.76
Silurus_glanis	Fish	LC	LC	-8.37	17.87	26.24	7.31	3.84	7.52	1	7.77	10.1	0.46	0.92	0.86	0.86	0.71
Squalius_carolitertii	Fish	LC	LC	7.9	16.44	8.54	11.95	1.47	11.99	1	12.16	4.28	0.21	0.97	0.92	0.92	0.85
Squalius_cephalus	Fish	LC	LC	-1.6	17.87	19.47	6.9	3.2	7.14	1	7.2	10.67	0.3	0.93	0.87	0.87	0.74
Squalius_laietanus	Fish	LC	LC	4.07	16.9	12.83	11.74	2.6	11.84	4	NA	NA	NA	0.94	0.88	0.88	0.76
Squalius_lucumonis	Fish	EN	EN	8.17	15.48	7.31	12.92	1.68	13.32	4	NA	NA	NA	0.96	0.91	0.92	0.83
Squalius_orpheus	Fish	LC	LC	4.72	14.57	9.85	11.34	2.1	11.97	4	NA	NA	NA	0.96	0.9	0.9	0.8
Squalius_squalus	Fish	LC	LC	0.2	17.35	17.15	11.41	3.54	12.65	1	12.6	4.75	1.19	0.93	0.85	0.85	0.7
Squalius_vardarensis	Fish	LC	LC	5.66	15.9	10.24	11.36	2.24	11.12	4	NA	NA	NA	0.94	0.89	0.89	0.79
Stenodus_nelma	Fish	LC	LC	-21.49	5.35	26.84	-6.7	5.51	-6.44	3	-9.92	15.27	-3.22	0.92	0.86	0.86	0.71
Syngnathus_abaster	Fish	LC	LC	2.71	21.56	18.85	11.49	4.46	11.34	1	11.56	10	0.07	0.88	0.79	0.79	0.58
Telestes_muticellus	Fish	LC	LC	-1.6	16.02	17.62	10.35	4.09	12.07	1	12.12	3.9	1.77	0.91	0.82	0.82	0.65
Telestes_pleurobipunctatus	Fish	LC	LC	8.21	17.7	9.49	14.17	2.17	14.31	4	NA	NA	NA	0.94	0.89	0.89	0.78
Telestes_souffia	Fish	LC	LC	-1.6	14.45	16.05	8.22	2.94	8.29	1	8.62	5.83	0.4	0.93	0.85	0.85	0.7
Thymallus_thymallus	Fish	LC	LC	-8.93	14.21	23.14	4.38	4.44	4.08	1	4.6	9.61	0.22	0.88	0.82	0.82	0.63
Triglopsis_quadricornis	Fish	LC	LC	-17.04	8.2	25.24	-1.71	6.83	1.01	3	1.5	6.7	3.21	0.86	0.75	0.75	0.49
Umbra_krameri	Fish	VU	VU	4.73	11.55	6.82	9.86	1.35	10.25	1	10.34	1.21	0.48	0.97	0.93	0.93	0.85
Vimba_melanops	Fish	DD	DD	4.72	15.9	11.18	11.72	2.19	12.18	1	12.31	3.59	0.59	0.95	0.89	0.89	0.79
Vimba_vimba	Fish	LC	LC	0.27	18.8	18.53	8.25	2.42	8.02	1	8.07	10.73	-0.18	0.94	0.9	0.9	0.79
Zingel_streber	Fish	LC	LC	1.75	12.23	10.48	9.12	1.8	9.35	1	9.71	2.52	0.59	0.95	0.91	0.91	0.82
Zingel_zingel	Fish	LC	LC	4.11	12.23	8.12	9.37	1.64	9.66	1	10	2.23	0.63	0.96	0.91	0.91	0.83
Acroloxus_lacustris	Molluscs	NA	LC	-8.93	18.22	27.15	5.04	4.77	4.92	1	5.27	12.95	0.23	0.9	0.83	0.83	0.67
Adriohydrobia_gagatinella	Molluscs	LC	LC	6.03	15.82	9.79	10.5	2.69	9.91	4	NA	NA	NA	0.92	0.87	0.87	0.73
Alzoniella_cantabrica	Molluscs	LC	LC	7.9	14.08	6.18	11.12	1.39	11.26	4	NA	NA	NA	0.97	0.93	0.93	0.86
Alzoniella_lucensis	Molluscs	LC	LC	9.57	14.63	5.06	12.67	1.05	12.75	4	NA	NA	NA	0.98	0.94	0.94	0.87
Alzoniella_ovetensis	Molluscs	LC	LC	7.9	13.68	5.78	10.73	1.48	10.71	4	NA	NA	NA	0.96	0.91	0.92	0.83
Amphimelania_holandrii	Molluscs	LC	LC	4.11	12.54	8.43	9.68	1.58	10.11	1	10.31	2.23	0.63	0.96	0.91	0.91	0.82
Anisus_leucostoma	Molluscs	LC	LC	-4.01	18.35	22.36	7.62	4.3	8.13	1	8.56	9.79	0.94	0.9	0.82	0.82	0.64
Anisus_vorticulus	Molluscs	DD	NT	-1.6	17.35	18.95	8.99	2.46	8.61	1	8.83	8.52	-0.16	0.94	0.88	0.88	0.76
Avenionia_roberti	Molluscs	NT	NT	7.7	10.4	2.7	8.93	0.68	8.88	1	8.88	1.52	-0.05	0.98	0.95	0.95	0.9
Belgrandia_minuscula	Molluscs	DD	DD	6.99	16.02	9.03	12.42	2.15	12.88	4	NA	NA	NA	0.95	0.9	0.9	0.8
Belgrandia_thermalis	Molluscs	LC	LC	10.16	16.57	6.41	13.48	1.42	13.73	4	NA	NA	NA	0.97	0.92	0.93	0.85
Bithynia_leachii	Molluscs	LC	LC	-3.64	18.22	21.86	8.54	3.69	8.65	1	9.04	9.18	0.5	0.92	0.85	0.85	0.7
Borysthenia_naticina	Molluscs	NA	LC	-0.87	15.46	16.33	8.41	1.76	8.24	1	8.33	7.13	-0.08	0.96	0.91	0.91	0.82
Bythinella_austriaca	Molluscs	LC	LC	1.75	11.2	9.45	7.41	2.26	7.93	4	NA	NA	NA	0.94	0.88	0.88	0.75
Bythinella_badensis	Molluscs	NT	NT	4.93	10.4	5.47	8.45	0.93	8.47	1	8.5	1.9	0.05	0.97	0.93	0.93	0.86
Bythinella_batalleri	Molluscs	LC	LC	8.21	18.19	9.98	13.38	2.28	13.48	4	NA	NA	NA	0.94	0.88	0.88	0.76
Bythinella_bavarica	Molluscs	EN	EN	2.52	9.09	6.57	7.38	1.31	7.86	4	NA	NA	NA	0.97	0.92	0.92	0.83
Bythinella_charpentieri	Molluscs	LC	LC	5.16	17.7	12.54	13.49	2.58	13.74	4	NA	NA	NA	0.94	0.87	0.87	0.75
Bythinella_ferussina	Molluscs	LC	LC	3.44	13.78	10.34	11.7	2	12.37	4	NA	NA	NA	0.97	0.93	0.92	0.86
Bythinella_opaca	Molluscs	LC	LC	0.27	15.46	15.19	8.06	3.12	8.36	4	NA	NA	NA	0.91	0.84	0.84	0.69
Bythinella_pupoides	Molluscs	LC	LC	-1.6	11.46	13.06	7.54	3.56	8.72	4	NA	NA	NA	0.92	0.85	0.85	0.7
Bythinella_reyniesii	Molluscs	LC	LC	4.07	15.5	11.43	10.85	2.78	12.08	4	NA	NA	NA	0.95	0.86	0.86	0.72
Bythinella_rufescens	Molluscs	LC	LC	3.44	16.9	13.46	12.01	3.38	12.76	4	NA	NA	NA	0.92	0.85	0.85	0.69
Bythinella_simoniana	Molluscs	LC	LC	3.44	15.5	12.06	10.75	3.05	11.93	4	NA	NA	NA	0.94	0.86	0.85	0.71
Bythinella_utriculus	Molluscs	LC	LC	3.44	15.5	12.06	10.73	3.04	11.6	4	NA	NA	NA	0.93	0.85	0.85	0.7
Bythiospeum_quenstedti	Molluscs	LC	LC	5.86	10.4	4.54	8.47	0.93	8.45	4	NA	NA	NA	0.97	0.93	0.93	0.87
Caspia_knipowitchi	Molluscs	LC	NA	9.21	11.65	2.44	10.1	0.58	10.13	1	10.1	1.55	0	0.98	0.96	0.96	0.92
Caspia_makarovi	Molluscs	LC	NA	9.21	11.65	2.44	10.12	0.57	10.14	1	10.11	1.54	-0.01	0.99	0.97	0.96	0.94
Chondrobasis_levantina	Molluscs	NT	NT	8.66	18.19	9.53	13.6	2.21	13.79	4	NA	NA	NA	0.95	0.88	0.88	0.76
Congeria_kusceri	Molluscs	VU	VU	6.18	15.82	9.64	9.96	2.08	9.99	4	NA	NA	NA	0.95	0.89	0.89	0.78
Emmericia_patula	Molluscs	LC	LC	-1.6	14.77	16.37	8.55	3.61	8.7	1	9.39	5.38	0.84	0.9	0.84	0.84	0.68
Fagotia_daudebartii	Molluscs	LC	LC	-0.87	17.7	18.57	9.25	2.22	9.2	1	9.37	8.33	0.12	0.94	0.9	0.9	0.8
Fagotia_esperi	Molluscs	LC	LC	0.27	12.39	12.12	9.37	1.92	9.89	1	10.12	2.27	0.75	0.96	0.9	0.9	0.81
Fissuria_boui	Molluscs	NT	NT	3.27	14.45	11.18	11.51	2.82	12.61	4	NA	NA	NA	0.94	0.88	0.88	0.76
Graziana_lacheineri	Molluscs	LC	LC	-1.6	15.82	17.42	7.68	2.93	8.22	1	8.45	7.37	0.77	0.92	0.86	0.86	0.72
Gyraulus_albus	Molluscs	NA	LC	-10.86	18.22	29.08	4.9	5.12	4.79	1	5.22	13	0.32	0.89	0.82	0.82	0.64
Gyraulus_rossmaessleri	Molluscs	LC	LC	-1.6	12.01	13.61	8.13	1.71	8.08	1	8.17	3.84	0.04	0.96	0.91	0.91	0.83
Hauffenia_tellinii	Molluscs	LC	LC	3.11	13.61	10.5	9.17	3.32	9.44	4	NA	NA	NA	0.91	0.86	0.85	0.71
Heleobia_stagnorum	Molluscs	LC	LC	3.11	18.4	15.29	11.87	2.57	12.42	1	12.48	5.92	0.61	0.94	0.88	0.88	0.77
Hydrobia_acuta	Molluscs	LC	LC	-0.97	18.4	19.37	9.46	3.13	8.97	1	9.25	9.15	-0.21	0.92	0.86	0.86	0.73
Hydrobia_vitrea	Molluscs	LC	LC	3.11	18.4	15.29	13.49	2.56	13.82	1	13.77	4.63	0.28	0.95	0.88	0.88	0.76
Islamia_piristoma	Molluscs	LC	LC	9.79	14.77	4.98	12.67	1.25	12.81	4	NA	NA	NA	0.97	0.94	0.94	0.87
Islamia_pusilla	Molluscs	LC	LC	6.99	16.66	9.67	13.69	1.86	13.95	1	13.87	2.79	0.18	0.96	0.9	0.9	0.81
Leucophytia_bidentata	Molluscs	LC	LC	3.11	18.4	15.29	12.69	2.78	13	1	12.91	5.49	0.22	0.93	0.88	0.88	0.76
Lithoglyphus_fuscus	Molluscs	LC	LC	5.18	15.82	10.64	9.87	1.83	10.18	1	10.28	5.54	0.41	0.95	0.9	0.9	0.8
Lithoglyphus_naticoides	Molluscs	LC	LC	0.27	13.64	13.37	8.14	1.85	7.97	1	8.04	5.6	-0.1	0.95	0.91	0.91	0.81
Margaritifera_auricularia	Molluscs	CR	CR	5.23	16.9	11.67	11.89	1.92	12.09	4	NA	NA	NA	0.96	0.91	0.91	0.82
Melanopsis_tricarinata	Molluscs	LC	LC	8.21	16.9	8.69	12.57	1.93	12.84	1	12.94	3.96	0.37	0.96	0.9	0.9	0.8
Mercuria_anatina	Molluscs	LC	LC	4.79	10.92	6.13	8.91	1.08	9.09	1	9.23	1.69	0.32	0.97	0.93	0.93	0.86
Milesiana_schuelei	Molluscs	NT	NT	12.23	18.22	5.99	15.5	1.57	15.72	4	NA	NA	NA	0.95	0.91	0.91	0.83
Moitessieria_olleri	Molluscs	NT	NT	4.07	16.9	12.83	12.53	3.54	13.76	4	NA	NA	NA	0.92	0.85	0.85	0.71
Moitessieria_rolandiana	Molluscs	LC	LC	8.7	14.66	5.96	12.37	1.23	12.37	1	12.51	2.15	0.14	0.97	0.94	0.94	0.87
Moitessieria_simoniana	Molluscs	LC	LC	5	15.5	10.5	11.7	2.37	12.43	4	NA	NA	NA	0.96	0.88	0.89	0.77
Musculium_lacustre	Molluscs	NA	LC	-4.01	19.21	23.22	7.65	4.49	8.02	1	8.45	10.76	0.8	0.9	0.81	0.81	0.62
Myosotella_denticulata	Molluscs	LC	LC	5.57	19.5	13.93	12.84	2.56	12.63	1	12.5	7	-0.34	0.94	0.87	0.87	0.75
Myxas_glutinosa	Molluscs	DD	LC	-4.01	15.5	19.51	6.2	3.8	7.31	1	7.55	7.95	1.35	0.91	0.83	0.83	0.66
Omphiscola_glabra	Molluscs	NT	NT	-4.01	18.22	22.23	7.5	4.77	8.36	1	8.79	9.43	1.29	0.88	0.79	0.79	0.58
Paladilhiopsis_virei	Molluscs	LC	LC	0.75	13.64	12.89	10.45	3.27	12.12	4	NA	NA	NA	0.92	0.87	0.87	0.74
Pauluccinella_minima	Molluscs	LC	LC	6.99	15.64	8.65	12.36	1.88	12.87	4	NA	NA	NA	0.96	0.91	0.91	0.82
Pisidium_casertanum	Molluscs	LC	LC	-24.26	30.7	54.96	3.78	11.16	2.69	3	-3.61	34.31	-7.39	0.88	0.81	0.81	0.62
Pisidium_conventus	Molluscs	LC	LC	-4.01	13.61	17.62	2.95	3.43	2.75	1	2.78	10.83	-0.17	0.9	0.84	0.84	0.67
Pisidium_henslowanum	Molluscs	LC	LC	-8.93	18.22	27.15	5.39	4.67	5.23	1	5.68	12.54	0.29	0.89	0.82	0.82	0.64
Pisidium_obtusale	Molluscs	LC	LC	-4.01	18.35	22.36	6.91	4.35	7.25	1	7.47	10.88	0.56	0.9	0.83	0.83	0.65
Pisidium_pseudosphaerium	Molluscs	LC	LC	-4.01	17.35	21.36	6.72	4.01	7.66	1	8.02	9.33	1.3	0.91	0.82	0.82	0.65
Pisidium_supinum	Molluscs	LC	LC	-4.01	15.5	19.51	5.7	3.57	5.7	1	5.95	9.55	0.25	0.91	0.85	0.85	0.71
Pisidium_waldeni	Molluscs	LC	LC	-8.93	7.01	15.94	-0.33	2.44	-0.1	1	0.01	7	0.34	0.94	0.88	0.88	0.75
Plagigeyeria_gladilini	Molluscs	VU	VU	4.14	15.46	11.32	10.37	1.71	10.7	1	10.85	4.61	0.48	0.96	0.9	0.9	0.81
Planorbarius_corneus	Molluscs	LC	LC	-4.01	17.7	21.71	7.14	3.97	7.87	1	8.3	9.4	1.16	0.91	0.83	0.83	0.66
Planorbis_atticus	Molluscs	LC	LC	8.21	17.75	9.54	15.13	2.2	15.76	4	NA	NA	NA	0.94	0.89	0.89	0.78
Planorbis_moquini	Molluscs	LC	NA	10.95	16.7	5.75	14.83	1.31	15.32	4	NA	NA	NA	0.97	0.93	0.93	0.86
Planorbis_planorbis	Molluscs	LC	LC	-8.73	24.15	32.88	7.09	5.79	7.13	1	7.14	17.01	0.05	0.87	0.8	0.8	0.6
Pseudamnicola_moussonii	Molluscs	LC	LC	10.16	18.4	8.24	14.58	1.4	14.77	4	NA	NA	NA	0.96	0.92	0.92	0.85
Pseudamnicola_troglobia	Molluscs	LC	LC	6.18	15.82	9.64	10.06	1.81	10.38	1	10.43	5.39	0.37	0.96	0.9	0.9	0.8
Pseudanodonta_complanata	Molluscs	VU	NT	-6.68	13.61	20.29	5.22	3.76	5.38	1	5.75	7.86	0.53	0.91	0.85	0.85	0.7
Radix_auricularia	Molluscs	LC	LC	-21.49	29.69	51.18	3.53	10.14	3.73	3	3.72	25.97	0.19	0.81	0.74	0.74	0.49
Radix_balthica	Molluscs	LC	LC	-4.01	18.4	22.41	7.6	4.32	8.09	1	8.53	9.87	0.93	0.9	0.82	0.82	0.64
Radomaniola_curta	Molluscs	LC	LC	5.16	17.1	11.94	10.77	2.58	10.5	1	10.78	6.32	0.01	0.93	0.87	0.87	0.74
Sadleriana_fluminensis	Molluscs	LC	LC	0.75	13.64	12.89	9.69	2.72	10.27	4	NA	NA	NA	0.93	0.87	0.88	0.75
Sadleriana_sadleriana	Molluscs	LC	LC	4.91	13.79	8.88	9.64	1.85	10.12	4	NA	NA	NA	0.96	0.89	0.89	0.79
Sadleriana_schmidtii	Molluscs	LC	LC	6.03	15.82	9.79	9.88	1.95	10.09	4	NA	NA	NA	0.95	0.89	0.89	0.78
Sphaerium_corneum	Molluscs	LC	LC	-17.38	19.2	36.58	3.6	6.66	3.99	3	4.84	14.36	1.24	0.86	0.79	0.79	0.58
Sphaerium_ovale	Molluscs	LC	LC	-2.49	18.22	20.71	7.32	3.63	7.36	1	7.32	10.9	0	0.91	0.85	0.85	0.7
Sphaerium_rivicola	Molluscs	VU	LC	-3.69	15.5	19.19	6.83	3.03	7.14	1	7.24	8.26	0.41	0.93	0.87	0.87	0.75
Sphaerium_solidum	Molluscs	NT	NT	-3.86	15.5	19.36	6.27	3.07	6.39	1	6.29	9.21	0.02	0.92	0.86	0.86	0.72
Stagnicola_corvus	Molluscs	LC	LC	-3.78	17.35	21.13	7.19	3.61	7.83	1	8.17	9.18	0.98	0.92	0.84	0.84	0.68
Stagnicola_fuscus	Molluscs	LC	LC	-4.01	18.22	22.23	7.38	4.88	8.28	1	8.75	9.47	1.37	0.88	0.79	0.79	0.59
Stagnicola_turricula	Molluscs	LC	LC	-0.87	13.1	13.97	8.5	1.59	8.31	1	8.38	4.72	-0.12	0.96	0.92	0.92	0.84
Theodoxus_fluviatilis	Molluscs	LC	LC	-1.64	18.22	19.86	9.1	3.23	8.77	1	8.96	9.26	-0.14	0.93	0.87	0.87	0.74
Theodoxus_prevostianus	Molluscs	EN	EN	5.01	11.2	6.19	9.87	1.17	10.21	4	NA	NA	NA	0.98	0.93	0.93	0.86
Theodoxus_transversalis	Molluscs	EN	EN	1.92	12.23	10.31	9.61	1.65	10.04	1	10.26	1.97	0.65	0.96	0.91	0.91	0.83
Theodoxus_varius	Molluscs	LC	LC	5.16	17.7	12.54	12.21	2.89	12.54	1	12.67	5.03	0.46	0.93	0.86	0.86	0.73
Turricaspia_lincta	Molluscs	LC	LC	8.39	11.6	3.21	10.25	0.68	10.27	1	10.34	1.26	0.09	0.98	0.95	0.96	0.91
Turricaspia_lindholmiana	Molluscs	LC	NA	9.26	10.74	1.48	9.94	0.37	9.96	1	9.97	0.77	0.03	0.99	1	0.98	0.97
Unio_crassus	Molluscs	EN	VU	-4.01	19.21	23.22	6.72	3.84	7.23	1	7.46	11.75	0.74	0.91	0.84	0.84	0.69
Unio_tumidiformis	Molluscs	VU	VU	11.86	17.13	5.27	15.63	1.18	16.08	3	15.99	1.14	0.36	0.97	0.93	0.93	0.86
Unio_tumidus	Molluscs	LC	LC	-21.49	15.9	37.39	-3.05	7.66	-2.57	3	-9.28	25.18	-6.23	0.87	0.79	0.79	0.59
Valvata_macrostoma	Molluscs	LC	LC	-3.64	18.35	21.99	7.8	3.27	8.15	1	8.46	9.89	0.66	0.93	0.86	0.86	0.72
Viviparus_mamillatus	Molluscs	DD	DD	5.66	17.7	12.04	10.78	2.89	10.28	1	10.41	7.29	-0.37	0.92	0.86	0.86	0.72
Viviparus_viviparus	Molluscs	LC	LC	-1.64	18.22	19.86	8.54	3.31	8.3	1	8.45	9.77	-0.09	0.93	0.87	0.87	0.73
Aeshna_affinis	Odonates	LC	LC	-1.6	19.53	21.13	9.16	3.88	8.98	1	9.29	10.24	0.13	0.92	0.84	0.84	0.68
Aeshna_caerulea	Odonates	LC	LC	-12.11	15.3	27.41	1.54	3.14	1.61	1	1.66	13.64	0.12	0.93	0.86	0.86	0.72
Aeshna_crenata	Odonates	LC	LC	-7.27	5.93	13.2	1.79	1.83	2.06	1	2.25	3.68	0.46	0.96	0.9	0.9	0.8
Aeshna_cyanea	Odonates	NA	LC	-1.6	18.22	19.82	7.32	3.76	7.16	1	7.07	11.15	-0.25	0.92	0.85	0.85	0.7
Aeshna_grandis	Odonates	LC	LC	-5.28	17.12	22.4	4.53	3.53	4.38	1	4.52	12.6	-0.01	0.92	0.85	0.85	0.71
Aeshna_isoceles	Odonates	LC	LC	-11.3	19.61	30.91	6.15	4.83	6.31	1	6.48	13.13	0.33	0.89	0.82	0.82	0.63
Aeshna_juncea	Odonates	NA	LC	-11.3	15	26.3	3.92	3.78	3.86	1	4.08	10.92	0.16	0.91	0.84	0.84	0.69
Aeshna_mixta	Odonates	LC	LC	-1.6	24.09	25.69	8.74	3.96	8.48	1	8.7	15.39	-0.04	0.92	0.85	0.85	0.69
Aeshna_serrata	Odonates	NA	LC	-7.44	15.32	22.76	3.94	3.21	3.03	1	3.14	12.18	-0.8	0.93	0.84	0.84	0.69
Aeshna_viridis	Odonates	LC	NT	-5.28	11.17	16.45	4.45	2.81	4.5	1	4.69	6.48	0.24	0.93	0.88	0.88	0.76
Brachythemis_leucosticta	Odonates	LC	LC	10.52	30.6	20.08	22.85	3.2	22.9	2	21.3	9.3	-1.55	0.84	0.76	0.76	0.52
Brachytron_pratense	Odonates	NA	LC	-3.86	20.02	23.88	6.87	3.51	7.11	1	7.16	12.86	0.29	0.92	0.86	0.86	0.73
Caliaeschna_microstigma	Odonates	NA	NT	-0.98	24.72	25.7	11.34	3.61	11.34	1	11.72	13	0.38	0.91	0.84	0.84	0.67
Calopteryx_splendens	Odonates	LC	LC	-1.6	25.18	26.78	8.06	3.94	7.94	1	8.03	17.15	-0.03	0.92	0.85	0.85	0.71
Calopteryx_virgo	Odonates	NA	LC	-7.27	19.3	26.57	6.73	4.39	6.93	1	7.09	12.21	0.36	0.9	0.84	0.84	0.68
Calopteryx_xanthostoma	Odonates	LC	LC	3.27	18.22	14.95	12.81	2.58	12.62	1	12.71	5.51	-0.1	0.94	0.88	0.88	0.76
Coenagrion_armatum	Odonates	LC	LC	-3.86	14.7	18.56	4.4	3.05	4.3	1	4.34	10.36	-0.06	0.93	0.87	0.87	0.74
Coenagrion_hastulatum	Odonates	LC	LC	-7.44	13.22	20.66	4.2	3.12	4.25	1	4.42	8.8	0.22	0.93	0.87	0.87	0.73
Coenagrion_mercuriale	Odonates	NT	NT	-1.6	20.27	21.87	11.99	3.3	11.79	1	11.87	8.4	-0.12	0.92	0.86	0.86	0.71
Coenagrion_ornatum	Odonates	NA	NT	-0.98	18.59	19.57	8.9	2.1	8.78	1	9.02	9.57	0.12	0.95	0.9	0.9	0.8
Coenagrion_puella	Odonates	LC	LC	-7.27	19.61	26.88	7.29	4.18	7.45	1	7.66	11.95	0.37	0.91	0.84	0.84	0.69
Coenagrion_pulchellum	Odonates	NA	LC	-1.6	18.33	19.93	7.02	3.4	7.18	1	7.26	11.07	0.24	0.93	0.87	0.87	0.74
Coenagrion_scitulum	Odonates	NA	LC	2.15	21.54	19.39	12.07	3.13	11.64	1	11.81	9.73	-0.26	0.93	0.86	0.86	0.72
Cordulegaster_bidentata	Odonates	NT	NT	-1.6	17.81	19.41	9.21	2.6	9.1	1	9.41	8.4	0.2	0.94	0.88	0.88	0.76
Cordulegaster_heros	Odonates	NT	NT	2.84	16.33	13.49	9.87	2.1	9.9	1	10.04	6.29	0.17	0.95	0.88	0.88	0.77
Cordulegaster_picta	Odonates	NA	VU	5.24	18.2	12.96	11.42	2.57	11.98	4	NA	NA	NA	0.94	0.87	0.87	0.74
Cordulegaster_trinacriae	Odonates	NT	NT	9.79	17.35	7.56	13.87	1.59	14.11	4	NA	NA	NA	0.96	0.92	0.92	0.83
Cordulia_aenea	Odonates	LC	LC	-7.27	16.95	24.22	5.62	3.68	5.75	1	5.98	10.97	0.36	0.92	0.86	0.86	0.71
Diplacodes_lefebvrii	Odonates	LC	LC	-8.24	30.66	38.9	22.62	5.11	23.63	7	NA	NA	NA	0.8	0.72	0.72	0.43
Enallagma_cyathigerum	Odonates	LC	LC	-7.87	24.72	32.59	6.33	4.86	6.56	1	6.83	17.89	0.5	0.89	0.82	0.82	0.64
Erythromma_viridulum	Odonates	NA	LC	-1.6	20.36	21.96	9.92	3.33	9.61	1	9.79	10.57	-0.13	0.93	0.86	0.86	0.73
Gomphus_flavipes	Odonates	NA	LC	-0.98	16.3	17.28	7.05	3.24	7.1	1	7.08	9.22	0.03	0.92	0.87	0.87	0.74
Gomphus_graslinii	Odonates	NT	NT	3.44	18.22	14.78	13.24	2.51	12.68	1	12.78	5.44	-0.46	0.94	0.87	0.87	0.75
Gomphus_pulchellus	Odonates	LC	LC	-1.6	18.22	19.82	11.42	2.95	11.09	1	11.36	6.86	-0.06	0.93	0.86	0.86	0.73
Gomphus_schneiderii	Odonates	NA	NT	2.95	19.9	16.95	13.37	2.85	13.71	1	13.47	6.43	0.1	0.93	0.86	0.86	0.73
Gomphus_vulgatissimus	Odonates	NA	LC	-3.86	16.98	20.84	6.49	3.47	6.64	1	6.72	10.26	0.23	0.92	0.86	0.86	0.73
Ischnura_elegans	Odonates	LC	LC	-3.39	27.6	30.99	8.34	4.71	8.06	1	8.11	19.49	-0.23	0.9	0.84	0.84	0.68
Ischnura_genei	Odonates	LC	LC	10.95	18.4	7.45	15.04	1.35	15.38	4	NA	NA	NA	0.97	0.91	0.92	0.83
Ischnura_pumilio	Odonates	NA	LC	-1.6	22.78	24.38	9.31	3.76	9.04	1	9.25	13.53	-0.06	0.92	0.85	0.85	0.71
Lestes_barbarus	Odonates	LC	LC	-1.6	20.44	22.04	9.56	3.86	9.27	1	9.51	10.93	-0.05	0.92	0.85	0.85	0.69
Lestes_dryas	Odonates	NA	LC	-5.28	19.68	24.96	6.61	4.04	6.76	1	6.82	12.86	0.21	0.91	0.85	0.85	0.7
Lestes_sponsa	Odonates	NA	LC	-1.84	16.4	18.24	6.65	3.25	6.84	1	6.82	9.58	0.17	0.93	0.88	0.88	0.75
Lestes_virens	Odonates	NA	LC	-1.6	20.85	22.45	8.79	3.85	8.51	1	8.75	12.1	-0.04	0.92	0.85	0.85	0.7
Leucorrhinia_albifrons	Odonates	LC	LC	-1.6	13.37	14.97	6.15	2.33	6.31	1	6.26	7.11	0.11	0.94	0.88	0.88	0.76
Leucorrhinia_caudalis	Odonates	LC	LC	-0.98	15.3	16.28	5.08	2.46	4.81	1	4.75	10.55	-0.33	0.95	0.89	0.89	0.79
Leucorrhinia_dubia	Odonates	LC	LC	-7.44	13.01	20.45	3.77	3.31	3.73	1	3.89	9.12	0.12	0.92	0.86	0.86	0.71
Leucorrhinia_pectoralis	Odonates	NA	LC	-1.29	16.12	17.41	6.17	2.81	6.19	1	6.02	10.1	-0.15	0.93	0.88	0.88	0.75
Libellula_depressa	Odonates	NA	LC	-3.69	18.35	22.04	7.34	3.95	7.34	1	7.37	10.98	0.03	0.91	0.85	0.85	0.7
Libellula_fulva	Odonates	NA	LC	-2.06	18.33	20.39	7.11	3.45	7.33	1	7.36	10.97	0.25	0.92	0.86	0.86	0.72
Libellula_quadrimaculata	Odonates	LC	LC	-4.57	19.69	24.26	6.93	4.24	7.07	1	7.12	12.57	0.19	0.91	0.84	0.84	0.69
Macromia_splendens	Odonates	VU	VU	6.8	17.99	11.19	13.46	2.16	12.92	1	12.93	5.06	-0.53	0.95	0.89	0.89	0.78
Nehalennia_speciosa	Odonates	NT	NT	-0.95	11.2	12.15	5.33	2.16	5.18	1	5.15	6.05	-0.18	0.95	0.9	0.9	0.8
Ophiogomphus_cecilia	Odonates	LC	LC	-7.44	15.09	22.53	5.37	3.76	5.26	1	5.47	9.62	0.1	0.91	0.84	0.84	0.68
Orthetrum_cancellatum	Odonates	LC	LC	-8.83	27.79	36.62	8.2	4.52	8.05	1	8.21	19.58	0.01	0.9	0.83	0.83	0.66
Orthetrum_chrysostigma	Odonates	LC	LC	4.62	31.41	26.79	23.83	3.79	24.4	7	NA	NA	NA	0.84	0.74	0.74	0.48
Oxygastra_curtisii	Odonates	NT	NT	2.01	18.98	16.97	12.06	2.58	11.92	1	11.97	7.01	-0.09	0.94	0.87	0.87	0.75
Pantala_flavescens	Odonates	LC	NA	-24.26	31.41	55.67	16.02	11.67	20.58	5	NA	NA	NA	0.83	0.75	0.75	0.5
Platycnemis_acutipennis	Odonates	LC	LC	2.97	18.22	15.25	12.62	2.59	12.39	1	12.47	5.75	-0.15	0.94	0.88	0.88	0.76
Platycnemis_latipes	Odonates	LC	LC	2.97	18.22	15.25	13.09	2.66	13.03	1	13.09	5.13	0	0.94	0.88	0.88	0.76
Platycnemis_pennipes	Odonates	LC	LC	-3.86	18.86	22.72	6.5	3.63	6.64	1	6.67	12.19	0.17	0.92	0.86	0.86	0.72
Pyrrhosoma_nymphula	Odonates	NA	LC	-3.86	18.22	22.08	6.67	4.07	6.87	1	6.89	11.33	0.22	0.91	0.85	0.85	0.69
Somatochlora_flavomaculata	Odonates	NA	LC	-3.86	19.11	22.97	6.47	3.42	6.6	1	6.59	12.52	0.12	0.92	0.87	0.87	0.73
Somatochlora_meridionalis	Odonates	NA	LC	3.34	17.75	14.41	11.26	2.51	11.02	1	11.33	6.42	0.07	0.94	0.88	0.88	0.75
Somatochlora_metallica	Odonates	LC	LC	-4.57	15.44	20.01	5.15	3.7	5.04	1	5.31	10.13	0.16	0.91	0.85	0.85	0.7
Somatochlora_sahlbergi	Odonates	DD	DD	-7.87	0.81	8.68	-4.33	2.52	-5.33	1	-5.64	6.45	-1.31	0.95	0.87	0.87	0.74
Sympecma_fusca	Odonates	LC	LC	-1.6	23.99	25.59	9.44	3.97	9.23	1	9.52	14.47	0.08	0.92	0.84	0.84	0.68
Sympecma_paedisca	Odonates	NA	LC	-1.6	25.6	27.2	7.49	3.66	7.08	1	6.89	18.71	-0.6	0.92	0.85	0.85	0.7
Sympetrum_flaveolum	Odonates	NA	LC	-4.57	18.35	22.92	6.11	3.57	6.16	1	6.11	12.24	0	0.92	0.86	0.86	0.73
Sympetrum_pedemontanum	Odonates	NA	LC	-1.6	17.77	19.37	7.84	3.52	7.7	1	7.68	10.09	-0.16	0.92	0.85	0.85	0.7
Sympetrum_sanguineum	Odonates	LC	LC	-19.53	19.88	39.41	7.68	4.49	7.66	1	7.86	12.02	0.18	0.91	0.85	0.85	0.7
Sympetrum_sinaiticum	Odonates	NA	LC	7.05	25.91	18.86	20.16	3.57	21.13	1	20.13	5.78	-0.03	0.85	0.77	0.77	0.54
Sympetrum_striolatum	Odonates	LC	LC	-1.6	22.7	24.3	9.1	4.07	8.75	1	8.85	13.85	-0.25	0.92	0.85	0.85	0.69
Sympetrum_vulgatum	Odonates	NA	LC	-1.6	17.36	18.96	6.61	3.2	6.64	1	6.54	10.82	-0.07	0.93	0.87	0.87	0.75
Trithemis_festiva	Odonates	LC	LC	-3.22	27.6	30.82	20.95	4.39	21.81	1	19.11	8.49	-1.84	0.78	0.71	0.71	0.42
Trithemis_kirbyi	Odonates	LC	NA	-5.28	31.41	36.69	23.73	3.82	24.32	7	NA	NA	NA	0.83	0.74	0.73	0.47
Agrostis_canina	Plants	NA	LC	-17.66	18.35	36.01	5.12	5.28	5.9	3	6.42	11.93	1.3	0.88	0.82	0.82	0.63
Agrostis_stolonifera	Plants	NA	LC	-8.89	22.68	31.57	6.54	5.09	6.84	1	7.04	15.64	0.5	0.89	0.81	0.81	0.63
Alisma_gramineum	Plants	NA	LC	-8.89	24.37	33.26	5.84	4.97	5.96	1	6.05	18.32	0.21	0.89	0.82	0.82	0.64
Alisma_lanceolatum	Plants	NA	LC	-23.76	19.5	43.26	-0.83	12.4	4.52	8	NA	NA	NA	0.88	0.81	0.81	0.61
Alisma_wahlenbergii	Plants	VU	VU	0.19	6.86	6.67	3.05	2.04	2.2	4	NA	NA	NA	0.94	0.89	0.89	0.79
Allium_schmitzii	Plants	VU	VU	9.6	16.83	7.23	13.98	2.03	13.3	4	NA	NA	NA	0.95	0.91	0.91	0.82
Alopecurus_aequalis	Plants	NA	LC	-8.89	18.79	27.68	5.46	4.55	5.54	1	5.9	12.89	0.44	0.89	0.83	0.83	0.66
Anagallis_crassifolia	Plants	NT	VU	12.28	19.61	7.33	15.95	1.98	16.5	4	NA	NA	NA	0.94	0.89	0.89	0.79
Apium_crassipes	Plants	NT	NT	11.07	20.87	9.8	16.41	2.31	16	4	NA	NA	NA	0.93	0.86	0.86	0.71
Apium_inundatum	Plants	LC	LC	-3.64	18.19	21.83	7.52	3.85	8.15	1	8.41	9.78	0.89	0.91	0.82	0.82	0.65
Arundo_donax	Plants	NA	LC	-1.6	24.37	25.97	12.06	3.77	11.43	1	11.72	12.65	-0.34	0.91	0.84	0.84	0.68
Baldellia_alpestris	Plants	NT	NT	8.22	16.44	8.22	12.57	1.98	12.65	1	12.63	3.81	0.06	0.95	0.9	0.9	0.8
Beckmannia_eruciformis	Plants	NA	DD	-14.11	17.7	31.81	4.91	4.58	4.87	1	5.39	12.31	0.48	0.89	0.82	0.82	0.63
Berula_erecta	Plants	NA	LC	-1.6	18.22	19.82	9.6	2.84	9.25	1	9.48	8.74	-0.12	0.94	0.88	0.88	0.75
Bidens_cernua	Plants	NA	LC	-8.89	18.22	27.11	7.07	4.02	7.3	1	7.43	10.79	0.36	0.91	0.84	0.84	0.68
Bidens_tripartita	Plants	NA	LC	-3.69	19.5	23.19	6.65	3.56	6.92	1	6.92	12.58	0.27	0.92	0.86	0.86	0.71
Bolboschoenus_glaucus	Plants	NA	LC	2.57	18.35	15.78	12.28	2.69	12.09	1	12.24	6.11	-0.04	0.94	0.88	0.88	0.75
Bolboschoenus_laticarpus	Plants	NA	LC	-3.69	17.35	21.04	7.23	3.25	7.57	1	7.77	9.58	0.54	0.92	0.86	0.86	0.72
Bolboschoenus_maritimus	Plants	NA	LC	-3.69	28.76	32.45	8.03	4.51	7.8	1	7.77	20.99	-0.26	0.91	0.85	0.85	0.69
Brachiaria_eruciformis	Plants	LC	LC	4.14	27.54	23.4	12.55	3.76	11.7	1	11.76	15.78	-0.79	0.91	0.84	0.84	0.68
Butomus_umbellatus	Plants	NA	LC	-8.89	18.33	27.22	5.77	4.31	6.24	1	6.55	11.78	0.78	0.9	0.83	0.83	0.67
Calla_palustris	Plants	NA	LC	-14.11	14.39	28.5	4.49	3.99	4.66	1	5.08	9.31	0.59	0.91	0.84	0.84	0.68
Callitriche_brutia	Plants	NA	LC	-23.76	24.16	47.92	-2.82	13.64	-0.61	8	NA	NA	NA	0.86	0.77	0.77	0.53
Callitriche_cophocarpa	Plants	LC	LC	-3.86	13.5	17.36	4.62	2.89	4.44	1	4.53	8.97	-0.09	0.93	0.87	0.87	0.74
Callitriche_lenisulca	Plants	NA	LC	11.2	18.33	7.13	14	1.44	13.8	4	NA	NA	NA	0.97	0.92	0.92	0.84
Callitriche_platycarpa	Plants	LC	LC	-1.6	17.83	19.43	9.05	1.87	9.02	1	9.19	8.64	0.14	0.96	0.9	0.9	0.81
Caltha_palustris	Plants	NA	LC	-6.13	17.7	23.83	5.38	4.04	5.38	1	5.67	12.03	0.29	0.9	0.84	0.84	0.67
Carex_acuta	Plants	NA	LC	-8.93	17.83	26.76	5.36	4.27	5.58	1	5.9	11.93	0.54	0.9	0.83	0.83	0.66
Carex_acutiformis	Plants	NA	LC	-2.24	16.95	19.19	8.6	2.76	8.54	1	8.84	8.11	0.24	0.94	0.87	0.87	0.74
Carex_appropinquata	Plants	NA	LC	-5.28	15.9	21.18	5.96	3.44	6.36	1	6.58	9.32	0.62	0.92	0.86	0.86	0.71
Carex_atherodes	Plants	NA	DD	-14.66	10.4	25.06	2.64	3.62	2.83	1	3.06	7.34	0.42	0.91	0.84	0.84	0.68
Carex_canescens	Plants	NA	LC	-8.89	17.83	26.72	4.34	3.87	4.27	1	4.45	13.38	0.11	0.91	0.84	0.84	0.68
Carex_elata	Plants	NA	LC	-1.6	18.22	19.82	7.11	3.95	7.18	1	7.08	11.14	-0.03	0.91	0.84	0.84	0.68
Carex_lasiocarpa	Plants	NA	LC	-7.44	15.23	22.67	5.02	3.76	5	1	5.47	9.76	0.45	0.91	0.84	0.84	0.69
Carex_limosa	Plants	NA	LC	-8.89	15.23	24.12	4.42	3.91	4.42	1	4.71	10.52	0.29	0.91	0.84	0.84	0.68
Carex_paniculata	Plants	NA	LC	-2.98	18.19	21.17	8.39	3.28	8.2	1	8.38	9.81	-0.01	0.93	0.87	0.87	0.74
Carex_pseudocyperus	Plants	NA	LC	-1.6	17.83	19.43	7.2	3.07	7.28	1	7.23	10.6	0.03	0.93	0.87	0.87	0.75
Carex_riparia	Plants	NA	LC	-1.6	18.33	19.93	8	3.23	7.92	1	8.02	10.31	0.02	0.93	0.87	0.87	0.74
Carex_rostrata	Plants	NA	LC	-8.89	17.35	26.24	5.01	3.96	4.93	1	5.27	12.08	0.26	0.91	0.84	0.84	0.68
Carex_vesicaria	Plants	NA	LC	-7.44	17.81	25.25	5.1	4.13	5.05	1	5.48	12.33	0.38	0.9	0.83	0.83	0.67
Catabrosa_aquatica	Plants	NA	LC	-8.89	21.43	30.32	5.84	4.87	5.92	1	6.14	15.29	0.3	0.89	0.82	0.82	0.64
Ceratophyllum_demersum	Plants	LC	LC	-8.89	18.33	27.22	6.64	4.47	7.04	1	7.2	11.13	0.56	0.9	0.83	0.83	0.67
Ceratophyllum_submersum	Plants	NA	LC	-3.86	18.35	22.21	7.31	3.22	7.52	1	7.67	10.68	0.36	0.93	0.87	0.87	0.73
Ceratophyllum_tanaiticum	Plants	DD	NA	-3.69	11.69	15.38	4.55	2.54	4.24	1	4.19	7.5	-0.36	0.94	0.86	0.86	0.73
Cicuta_virosa	Plants	NA	LC	-8.89	15.9	24.79	5.42	4.35	6.85	3	7.12	8.78	1.7	0.89	0.82	0.82	0.64
Cladium_mariscus	Plants	NA	LC	-3.69	19.5	23.19	7.92	3.61	8.04	1	8.29	11.21	0.37	0.92	0.85	0.85	0.7
Cyperus_difformis	Plants	LC	LC	-0.13	18.33	18.46	10.53	3.06	10.1	1	10.2	8.13	-0.33	0.93	0.86	0.86	0.72
Cyperus_fuscus	Plants	NA	LC	-14.66	19.5	34.16	7.56	4.09	7.68	1	7.87	11.63	0.31	0.91	0.84	0.84	0.68
Cyperus_glaber	Plants	NA	LC	-0.87	17.7	18.57	9.17	2.74	8.76	1	8.95	8.75	-0.22	0.93	0.87	0.87	0.74
Cyperus_glomeratus	Plants	NA	LC	-3.69	18.33	22.02	7.27	3.67	7.76	1	8.19	10.14	0.92	0.91	0.83	0.83	0.67
Cyperus_longus	Plants	LC	LC	-0.87	28.76	29.63	10.46	3.27	10.11	1	10.31	18.45	-0.15	0.93	0.87	0.87	0.73
Cyperus_michelianus	Plants	LC	NT	-0.87	28.63	29.5	8.81	4.34	8	1	8.04	20.59	-0.77	0.9	0.86	0.86	0.71
Elatine_ambigua	Plants	NA	DD	4.11	12.01	7.9	8.98	1.81	9.06	1	9.45	2.56	0.47	0.95	0.9	0.9	0.81
Eleocharis_acicularis	Plants	NA	LC	-5.28	17.35	22.63	5.97	3.99	6.21	1	6.39	10.96	0.42	0.91	0.84	0.84	0.69
Eleocharis_carniolica	Plants	LC	LC	-0.87	15.82	16.69	8.87	2.14	8.76	1	9.05	6.77	0.18	0.94	0.89	0.89	0.79
Eleocharis_palustris	Plants	NA	LC	-5.28	19.21	24.49	6.43	4.45	6.75	1	6.82	12.39	0.39	0.9	0.82	0.82	0.65
Eleocharis_quinqueflora	Plants	NA	LC	-8.01	25.95	33.96	6.87	5.53	7.69	1	8.02	17.93	1.15	0.87	0.79	0.79	0.58
Eleocharis_uniglumis	Plants	NA	LC	-3.78	18.33	22.11	6.56	3.79	6.9	1	6.91	11.42	0.35	0.91	0.85	0.85	0.7
Equisetum_fluviatile	Plants	NA	LC	-7.44	18.35	25.79	5.2	4.3	5.2	1	5.63	12.72	0.43	0.9	0.83	0.83	0.66
Equisetum_palustre	Plants	NA	LC	-8.89	18.33	27.22	5.31	4.56	5.35	1	5.77	12.56	0.46	0.89	0.82	0.82	0.65
Eriophorum_angustifolium	Plants	NA	LC	-14.66	17.35	32.01	4.59	4.67	4.39	1	4.74	12.61	0.15	0.89	0.82	0.82	0.64
Eryngium_viviparum	Plants	EN	EN	8.2	12.72	4.52	11.31	1.12	11.7	4	NA	NA	NA	0.98	0.93	0.93	0.87
Fimbristylis_bisumbellata	Plants	LC	LC	-1.6	29.1	30.7	12.63	6.62	10.33	1	9.77	19.33	-2.86	0.84	0.8	0.8	0.59
Glyceria_fluitans	Plants	NA	LC	-5.28	18.35	23.63	6.66	3.98	7.14	1	7.15	11.2	0.49	0.9	0.84	0.84	0.67
Glyceria_maxima	Plants	NA	LC	-4.57	18.4	22.97	6.54	3.63	7.11	1	7.11	11.29	0.57	0.91	0.85	0.85	0.7
Glyceria_nemoralis	Plants	NA	LC	4.11	14.04	9.93	8.74	1.67	8.35	1	8.39	5.65	-0.35	0.96	0.92	0.92	0.83
Glyceria_notata	Plants	NA	LC	-3.86	17.85	21.71	6.91	3.76	7.31	1	7.43	10.42	0.52	0.91	0.85	0.85	0.7
Gratiola_officinalis	Plants	NA	LC	-8.89	18.33	27.22	6.03	4.65	6.51	1	6.82	11.51	0.79	0.89	0.82	0.82	0.63
Groenlandia_densa	Plants	NA	LC	-2	18.33	20.33	10.09	2.81	9.74	1	10	8.33	-0.09	0.94	0.88	0.88	0.76
Hippuris_vulgaris	Plants	NA	LC	-11	18.33	29.33	3.55	5.26	3.6	1	4.04	14.29	0.49	0.88	0.81	0.81	0.62
Hottonia_palustris	Plants	NA	LC	-3.69	15.7	19.39	7.13	2.8	7.33	1	7.38	8.32	0.25	0.94	0.88	0.88	0.76
Hydrocotyle_vulgaris	Plants	NA	LC	-7.87	24.37	32.24	8.03	4.3	8.21	1	8.55	15.82	0.52	0.91	0.82	0.82	0.64
Hypericum_elodes	Plants	LC	LC	-0.87	18.6	19.47	9.1	2.22	9.21	1	9.24	9.36	0.14	0.95	0.88	0.88	0.76
Iris_pseudacorus	Plants	NA	LC	-3.69	18.33	22.02	7.27	3.75	7.37	1	7.38	10.95	0.11	0.92	0.85	0.85	0.7
Isolepis_fluitans	Plants	LC	LC	0.2	28.63	28.43	10.62	3.43	9.86	1	10.15	18.48	-0.47	0.93	0.88	0.88	0.76
Juncus_articulatus	Plants	LC	LC	-4.57	19.21	23.78	7	4.08	7.19	1	7.19	12.02	0.19	0.91	0.84	0.84	0.69
Juncus_bufonius	Plants	LC	LC	-6.13	19.5	25.63	6.07	4.51	6.07	1	6.12	13.38	0.05	0.89	0.82	0.82	0.65
Juncus_bulbosus	Plants	NA	LC	-3.6	18	21.6	7.42	3.58	7.69	1	8.01	9.99	0.59	0.92	0.84	0.84	0.68
Juncus_effusus	Plants	LC	LC	-1.6	18.4	20	7.72	3.62	7.67	1	7.73	10.67	0.01	0.92	0.86	0.86	0.71
Juncus_fontanesii	Plants	NA	LC	5.18	19.21	14.03	12.96	2.73	13.22	1	13.09	6.12	0.13	0.93	0.87	0.87	0.74
Juncus_heterophyllus	Plants	NT	LC	5.28	18.26	12.98	13.46	2.24	13.26	1	13.08	5.18	-0.38	0.95	0.89	0.89	0.78
Juncus_subnodulosus	Plants	NA	LC	-1.6	18.33	19.93	9.67	2.86	9.33	1	9.57	8.76	-0.1	0.94	0.88	0.88	0.75
Juncus_tenageia	Plants	NA	LC	-0.87	18.19	19.06	9.85	2.78	9.48	1	9.6	8.59	-0.25	0.94	0.88	0.88	0.76
Lemna_gibba	Plants	LC	LC	-1.6	28.92	30.52	8.82	3.82	8.35	1	8.4	20.52	-0.42	0.92	0.87	0.87	0.74
Lemna_minor	Plants	LC	LC	-4.13	19.5	23.63	7.16	4.04	7.32	1	7.45	12.05	0.29	0.91	0.85	0.85	0.69
Lemna_trisulca	Plants	LC	LC	-5.28	18.4	23.68	6.77	3.82	7.13	1	7.25	11.15	0.48	0.91	0.85	0.85	0.7
Limosella_aquatica	Plants	NA	LC	-20.39	19.21	39.6	3.27	6.81	4.59	3	5.48	13.73	2.21	0.87	0.8	0.8	0.6
Lindernia_procumbens	Plants	LC	LC	1.59	15.46	13.87	7.47	2.57	7.54	1	7.69	7.77	0.22	0.93	0.88	0.88	0.76
Ludwigia_palustris	Plants	NA	LC	-0.87	17.85	18.72	9.49	2.54	9.24	1	9.36	8.49	-0.13	0.94	0.89	0.89	0.78
Luronium_natans	Plants	LC	LC	1.28	13.78	12.5	9.71	1.61	9.69	1	9.88	3.9	0.17	0.96	0.91	0.91	0.82
Lycopus_europaeus	Plants	NA	LC	-1.6	19.21	20.81	7.79	3.63	7.7	1	7.73	11.48	-0.06	0.92	0.86	0.86	0.72
Lysimachia_dubia	Plants	NA	DD	4.11	18.35	14.24	9.42	2.34	9	1	9.11	9.24	-0.31	0.94	0.89	0.89	0.78
Lysimachia_nummularia	Plants	NA	LC	-4.08	18.33	22.41	6.79	3.46	7.14	1	7.24	11.09	0.45	0.92	0.86	0.86	0.72
Lysimachia_vulgaris	Plants	NA	LC	-1.74	18.35	20.09	7.15	3.77	7.18	1	7.11	11.24	-0.04	0.91	0.85	0.85	0.7
Lythrum_borysthenicum	Plants	NA	LC	4.14	19.21	15.07	13.19	2.57	13.08	1	12.99	6.22	-0.2	0.94	0.88	0.88	0.76
Lythrum_hyssopifolia	Plants	NA	LC	-3.69	19.21	22.9	7.44	4.42	7.47	1	7.67	11.54	0.23	0.89	0.82	0.82	0.64
Lythrum_portula	Plants	NA	LC	-4.57	18.33	22.9	7.32	3.79	7.39	1	7.47	10.86	0.15	0.92	0.85	0.85	0.7
Lythrum_salicaria	Plants	NA	LC	-6.27	18.4	24.67	6.87	4.17	7.11	1	7.19	11.21	0.32	0.91	0.84	0.84	0.67
Lythrum_thymifolia	Plants	NA	LC	2.97	17.85	14.88	11.88	2.75	11.61	1	11.82	6.03	-0.06	0.93	0.87	0.87	0.74
Lythrum_tribracteatum	Plants	NA	LC	-3.69	19.21	22.9	8.36	5.37	9.72	3	10.79	8.42	2.43	0.85	0.78	0.78	0.56
Marsilea_batardae	Plants	EN	EN	15.04	17.23	2.19	16.15	0.48	16.19	1	16.16	1.07	0.01	0.98	0.99	0.97	0.95
Mentha_aquatica	Plants	NA	LC	-1.6	19.21	20.81	7.93	3.56	7.85	1	7.97	11.24	0.04	0.92	0.85	0.85	0.71
Mentha_pulegium	Plants	NA	LC	-1.6	19.5	21.1	9.57	2.91	9.11	1	9.28	10.22	-0.29	0.94	0.88	0.88	0.76
Menyanthes_trifoliata	Plants	NA	LC	-10.05	17.35	27.4	4.64	4.46	4.72	1	5.2	12.15	0.56	0.9	0.83	0.83	0.65
Montia_fontana	Plants	NA	LC	-6.97	18.35	25.32	5.84	4.47	5.66	1	6	12.35	0.16	0.88	0.81	0.81	0.62
Myosotis_laxa	Plants	NA	LC	-4.01	17.86	21.87	6.13	4.12	6.24	1	6.32	11.54	0.19	0.9	0.84	0.84	0.67
Myosotis_secunda	Plants	LC	LC	4.79	17.8	13.01	10.84	2.8	9.84	1	10.23	7.57	-0.61	0.93	0.86	0.86	0.72
Myriophyllum_spicatum	Plants	NA	LC	-8.89	18.35	27.24	5.96	4.44	6.46	1	6.76	11.59	0.8	0.9	0.83	0.83	0.65
Myriophyllum_verticillatum	Plants	NA	LC	-5.77	18.4	24.17	6.37	3.91	6.6	1	6.65	11.75	0.28	0.91	0.84	0.84	0.69
Najas_marina	Plants	LC	LC	-0.87	19.21	20.08	8.43	3.08	8.3	1	8.48	10.73	0.05	0.93	0.87	0.87	0.74
Najas_minor	Plants	LC	LC	-3.69	18.19	21.88	7.33	3.57	7.29	1	7.34	10.85	0.01	0.91	0.85	0.85	0.7
Nuphar_lutea	Plants	NA	LC	-5.28	17.88	23.16	5.86	3.8	5.97	1	6.13	11.75	0.27	0.91	0.85	0.85	0.69
Nymphaea_alba	Plants	NA	LC	-3.86	18.4	22.26	6.94	3.54	7.14	1	7.15	11.25	0.21	0.92	0.86	0.86	0.72
Nymphaea_tetragona	Plants	LC	LC	-3.86	27.46	31.32	2.47	3.17	2.35	1	2.39	25.07	-0.08	0.94	0.89	0.89	0.78
Nymphoides_peltata	Plants	NA	LC	-1.81	18.33	20.14	8.03	3.02	8.19	1	8.46	9.87	0.43	0.94	0.87	0.87	0.74
Oenanthe_aquatica	Plants	NA	LC	-3.86	18.4	22.26	7.03	3.33	7.29	1	7.4	11	0.37	0.92	0.86	0.86	0.73
Panicum_repens	Plants	LC	LC	2.92	28.76	25.84	13.45	4.62	12.98	1	12.4	16.36	-1.05	0.88	0.85	0.85	0.69
Persicaria_amphibia	Plants	NA	LC	-6.37	18.4	24.77	5.87	4.08	6.11	1	6.3	12.1	0.43	0.91	0.84	0.84	0.68
Persicaria_hydropiper	Plants	NA	LC	-1.62	18.4	20.02	7.22	3.41	7.3	1	7.31	11.09	0.09	0.92	0.86	0.86	0.72
Persicaria_lapathifolia	Plants	NA	LC	-7.87	19.5	27.37	6.06	4.5	6.38	1	6.58	12.92	0.52	0.89	0.82	0.82	0.64
Persicaria_maculosa	Plants	NA	LC	-3.04	19.21	22.25	7.83	3.48	7.81	1	7.97	11.24	0.14	0.92	0.86	0.86	0.72
Persicaria_salicifolia	Plants	NA	LC	3.24	19.21	15.97	13.82	2.38	13.87	1	13.72	5.49	-0.1	0.94	0.89	0.89	0.77
Phalaris_arundinacea	Plants	NA	LC	-8.93	18.4	27.33	5.61	4.55	5.76	1	6.1	12.3	0.49	0.89	0.82	0.82	0.65
Phragmites_australis	Plants	NA	LC	-5.28	19.5	24.78	6.16	4.52	6.29	1	6.44	13.06	0.28	0.9	0.82	0.82	0.65
Pilularia_globulifera	Plants	NT	NT	-0.01	17.02	17.03	8.89	2.4	8.84	1	8.97	8.05	0.08	0.94	0.89	0.89	0.77
Pilularia_minuta	Plants	EN	EN	5.66	19.61	13.95	14.73	3.24	15.68	1	15.3	4.31	0.57	0.92	0.85	0.85	0.7
Potamogeton_alpinus	Plants	LC	LC	-7.44	17.7	25.14	4.39	3.69	4.31	1	4.53	13.17	0.14	0.91	0.85	0.85	0.69
Potamogeton_berchtoldii	Plants	NA	LC	-8.89	17.7	26.59	5.1	4.26	4.99	1	5.47	12.23	0.37	0.9	0.83	0.83	0.66
Potamogeton_coloratus	Plants	NA	LC	-1.6	18.22	19.82	10.41	3.01	9.84	1	10.15	8.07	-0.26	0.93	0.87	0.87	0.73
Potamogeton_crispus	Plants	LC	LC	-3.86	18.46	22.32	7.2	3.63	7.31	1	7.36	11.1	0.16	0.92	0.85	0.85	0.71
Potamogeton_gramineus	Plants	NA	LC	-10.97	17.99	28.96	5.05	4.32	5.12	1	5.61	12.38	0.56	0.9	0.84	0.84	0.67
Potamogeton_lucens	Plants	LC	LC	-5.28	18.19	23.47	6.64	3.86	6.99	1	7.03	11.16	0.39	0.91	0.84	0.84	0.69
Potamogeton_natans	Plants	LC	LC	-7.44	18.4	25.84	5.8	4.27	5.89	1	6.1	12.3	0.3	0.9	0.83	0.83	0.66
Potamogeton_nodosus	Plants	LC	LC	-8.89	19.21	28.1	6.26	4.57	6.9	1	7.11	12.1	0.85	0.89	0.82	0.82	0.64
Potamogeton_obtusifolius	Plants	LC	LC	-5.28	15.9	21.18	5.58	3.33	5.71	1	5.92	9.98	0.34	0.92	0.86	0.86	0.72
Potamogeton_perfoliatus	Plants	NA	LC	-7.44	19.21	26.65	5.38	4.24	5.5	1	5.87	13.34	0.49	0.9	0.83	0.83	0.67
Potamogeton_pusillus	Plants	LC	LC	-23.76	18.35	42.11	-1.45	11.87	3.67	8	NA	NA	NA	0.88	0.81	0.81	0.61
Potamogeton_schweinfurthii	Plants	NA	DD	10.95	18.4	7.45	15.03	1.36	15.34	4	NA	NA	NA	0.96	0.91	0.92	0.83
Potamogeton_trichoides	Plants	LC	LC	-1.6	18.15	19.75	8.23	3.12	8.12	1	8.2	9.95	-0.03	0.93	0.87	0.87	0.74
Pycreus_flavescens	Plants	LC	LC	-3.69	18.33	22.02	7.76	3.72	7.81	1	7.96	10.37	0.2	0.91	0.85	0.85	0.69
Ranunculus_aquatilis	Plants	NA	LC	-1.6	18.4	20	9.16	2.77	8.81	1	8.98	9.42	-0.18	0.94	0.88	0.88	0.76
Ranunculus_baudotii	Plants	LC	LC	0.76	18.4	17.64	9.93	3.22	9.59	1	9.85	8.55	-0.08	0.92	0.84	0.84	0.69
Ranunculus_flammula	Plants	NA	LC	-2.47	17.81	20.28	7.08	3.36	7.16	1	7.09	10.72	0.01	0.92	0.86	0.86	0.72
Ranunculus_fluitans	Plants	LC	LC	-1.6	16.95	18.55	8.97	2.28	8.88	1	9.04	7.91	0.07	0.95	0.89	0.89	0.78
Ranunculus_lateriflorus	Plants	NA	LC	0.2	18.35	18.15	9.98	2.86	10.34	1	10.53	7.82	0.55	0.93	0.86	0.86	0.73
Ranunculus_peltatus	Plants	NA	LC	-4.01	19.91	23.92	7.36	4.69	8.2	3	8.68	11.23	1.32	0.89	0.8	0.8	0.6
Ranunculus_rionii	Plants	NA	LC	-0.42	17.75	18.17	8.87	2.1	8.39	1	8.59	9.16	-0.28	0.95	0.91	0.91	0.81
Ranunculus_saniculifolius	Plants	NA	LC	5.13	18.35	13.22	13.83	2.48	14.01	1	13.85	4.5	0.02	0.94	0.88	0.88	0.76
Ranunculus_sphaerospermus	Plants	NA	LC	11.81	19.21	7.4	13.88	1.92	13.33	4	NA	NA	NA	0.97	0.89	0.89	0.79
Ranunculus_trichophyllus	Plants	NA	LC	-4.01	18.4	22.41	7.79	4.47	8.36	1	8.87	9.53	1.08	0.9	0.81	0.81	0.62
Rorippa_amphibia	Plants	NA	LC	-8.89	19.21	28.1	6.36	3.99	7	1	7.15	12.06	0.79	0.91	0.84	0.84	0.68
Rorippa_microphylla	Plants	NA	LC	-0.87	18.33	19.2	9.91	2.47	9.42	1	9.61	8.72	-0.3	0.94	0.88	0.88	0.77
Saccharum_ravennae	Plants	NA	LC	4.14	18.33	14.19	12.93	2.56	13.22	1	13.07	5.26	0.14	0.94	0.87	0.87	0.75
Sagittaria_sagittifolia	Plants	LC	LC	-6.27	17.1	23.37	5.94	3.84	6.18	1	6.38	10.72	0.44	0.91	0.85	0.85	0.7
Samolus_valerandi	Plants	NA	LC	-0.87	19.21	20.08	8.96	3.42	8.98	1	9.22	9.99	0.26	0.92	0.86	0.86	0.72
Schoenoplectus_lacustris	Plants	NA	LC	-14.11	21.79	35.9	6.23	5.25	6.53	1	6.72	15.07	0.49	0.88	0.81	0.81	0.61
Schoenoplectus_triqueter	Plants	NA	LC	-3.69	16.82	20.51	6.97	3.19	7.75	3	8.17	8.65	1.2	0.92	0.85	0.85	0.71
Scirpus_sylvaticus	Plants	NA	LC	-14.11	17.7	31.81	5	4.44	5	1	5.65	12.05	0.65	0.89	0.83	0.83	0.66
Scolochloa_festucacea	Plants	NA	LC	-14.11	14.39	28.5	3.93	4.18	3.96	1	4.21	10.18	0.28	0.9	0.82	0.82	0.64
Sparganium_emersum	Plants	LC	LC	-8.89	17.81	26.7	5.5	4.04	5.71	1	6.06	11.75	0.56	0.91	0.84	0.84	0.68
Sparganium_erectum	Plants	NA	LC	-3.69	19.21	22.9	7.34	3.65	7.41	1	7.43	11.78	0.09	0.92	0.86	0.86	0.72
Sparganium_natans	Plants	NA	NT	-7.44	15.85	23.29	4.88	3.8	4.73	1	5.03	10.82	0.15	0.91	0.84	0.84	0.68
Spirodela_polyrhiza	Plants	LC	LC	-3.86	19.2	23.06	7.3	3.6	7.44	1	7.51	11.69	0.21	0.92	0.86	0.86	0.72
Stuckenia_pectinata	Plants	LC	LC	-8.89	19.21	28.1	6.55	4.49	7.08	1	7.28	11.93	0.73	0.9	0.83	0.83	0.66
Trapa_natans	Plants	LC	NT	-13.18	18.05	31.23	6.32	3.85	6.61	1	6.77	11.28	0.45	0.91	0.85	0.85	0.7
Triglochin_bulbosa	Plants	NA	LC	4.07	18.4	14.33	13.03	2.7	13.48	1	13.41	4.99	0.38	0.94	0.87	0.87	0.74
Urtica_kioviensis	Plants	DD	DD	5.02	12.32	7.3	8.96	1.69	9.37	1	9.56	2.76	0.6	0.95	0.9	0.9	0.81
Utricularia_australis	Plants	LC	LC	-14.66	18.35	33.01	6.03	4.91	7.15	1	7.39	10.96	1.36	0.89	0.81	0.81	0.61
Utricularia_bremii	Plants	DD	DD	0.2	17.35	17.15	9.19	2.37	8.6	1	8.85	8.5	-0.34	0.94	0.88	0.88	0.76
Utricularia_gibba	Plants	LC	NT	16.64	28.82	12.18	25.53	2.43	26.17	4	NA	NA	NA	0.84	0.76	0.76	0.51
Utricularia_minor	Plants	NA	LC	-17.18	17.7	34.88	4.96	4.71	5.1	3	5.66	12.04	0.7	0.9	0.83	0.83	0.66
Utricularia_vulgaris	Plants	NA	LC	-7.44	18.33	25.77	5.82	4.09	5.96	1	6.17	12.16	0.35	0.91	0.84	0.84	0.68
Veronica_anagalloides	Plants	NA	LC	-3.69	19.08	22.77	7.67	3.9	7.66	1	7.78	11.3	0.11	0.9	0.84	0.84	0.67
Veronica_beccabunga	Plants	NA	LC	-3.69	18.4	22.09	7.38	3.63	7.45	1	7.56	10.84	0.18	0.92	0.85	0.85	0.71
Veronica_catenata	Plants	NA	LC	-0.87	18.33	19.2	9.04	2.48	8.86	1	8.97	9.36	-0.07	0.94	0.89	0.89	0.77
Veronica_scutellata	Plants	NA	LC	-8.93	18.33	27.26	5.87	4.13	5.99	1	6.21	12.12	0.34	0.9	0.84	0.84	0.67
Wolffia_arrhiza	Plants	LC	LC	-3.69	17.83	21.52	6.8	3.37	7.05	1	6.92	10.91	0.12	0.91	0.85	0.86	0.71
Zannichellia_palustris	Plants	LC	LC	-3.69	18.33	22.02	7.45	3.49	7.69	1	7.9	10.43	0.45	0.92	0.86	0.86	0.71

## Sheet: Tmax_air
Table S2.2 Species list including respective statistical results and species’ thermal properties inferred from the maximum air temperature of the warmest month (Tmax_air). Thermal properties were determined only for those species that passed the different statistical barriers, i.e. occurrence in at least 50 catchments, and AUC and TSS values above the defined thresholds 0.7 and 0.4, respectively,…
				Maximum air temperature of the warmest month
Species name	Taxonomic group	Red List Status (European)	Red List Status (Global)	Tmin	Tmax/ critical maximum temperature	Thermal range (Tmax-Tmin)	Mean	Standard deviation	Median	Response type (curve 1 to 8)	Preferred temperature (TRC)	Warming tolerance	Safety margin	AUC	Sensitivity	Specificity	TSS
Astacus_astacus	Crayfish	NAN	VU	9.32	46.5	37.18	23.86	4.93	22.8	1	21.78	24.72	-2.08	0.82	0.75	0.75	0.5
Astacus_leptodactylus	Crayfish	NAN	LC	9.32	42.75	33.43	25.66	5.48	24.13	1	22.86	19.89	-2.8	0.76	0.73	0.73	0.45
Astacus_pachypus	Crayfish	NAN	DD	22.05	30.61	8.56	27.7	1.26	28.04	1	27.88	2.73	0.18	0.94	0.89	0.89	0.78
Austropotamobius_pallipes	Crayfish	NAN	EN	9.32	36.13	26.81	24.18	4.27	24.32	1	23.78	12.35	-0.4	0.8	0.73	0.73	0.46
Austropotamobius_torrentium	Crayfish	NAN	DD	10.08	33.9	23.82	24.39	3.54	23.81	1	23.9	10	-0.49	0.84	0.77	0.77	0.55
Abramis_brama	Fish	LC	LC	9.32	39.1	29.78	25.13	4.98	23.83	1	22.74	16.36	-2.39	0.8	0.75	0.75	0.5
Achondrostoma_arcasii	Fish	VU	VU	16.97	35.46	18.49	28.1	3.42	28.26	4	NA	NA	NA	0.81	0.74	0.74	0.49
Achondrostoma_oligolepis	Fish	LC	LC	23.24	32.61	9.37	27.98	2.11	28.08	4	NA	NA	NA	0.89	0.81	0.81	0.62
Acipenser_gueldenstaedtii	Fish	CR	CR	20.66	36.75	16.09	28.86	2.65	28.42	1	27.81	8.94	-1.05	0.85	0.77	0.77	0.55
Acipenser_nudiventris	Fish	CR	CR	20.66	33.63	12.97	30.22	2.31	31.05	4	NA	NA	NA	0.85	0.78	0.78	0.55
Acipenser_persicus	Fish	CR	CR	22.17	36.75	14.58	30.76	2.77	31.14	4	NA	NA	NA	0.81	0.72	0.72	0.45
Acipenser_ruthenus	Fish	VU	VU	14.8	34.2	19.4	24.89	2.92	24.42	1	24.54	9.66	-0.35	0.87	0.79	0.79	0.57
Acipenser_stellatus	Fish	CR	CR	20.68	36.75	16.07	28.81	2.58	28.39	1	27.75	9	-1.06	0.86	0.78	0.78	0.55
Alburnoides_rossicus	Fish	LC	LC	19.98	30.99	11.01	25.48	1.96	25.05	1	25.1	5.89	-0.38	0.91	0.85	0.85	0.69
Alburnus_albidus	Fish	VU	VU	23.87	30.5	6.63	27.67	1.44	27.64	4	NA	NA	NA	0.93	0.87	0.87	0.73
Alburnus_alburnus	Fish	LC	LC	9.32	35.25	25.93	23.98	3.16	23.5	1	23.08	12.17	-0.9	0.87	0.8	0.8	0.61
Alburnus_arborella	Fish	LC	LC	12.19	29.98	17.79	25.74	3.74	27.17	4	NA	NA	NA	0.86	0.79	0.79	0.58
Alburnus_chalcoides	Fish	LC	LC	22.17	36.75	14.58	30.79	1.71	31.01	4	NA	NA	NA	0.89	0.83	0.83	0.67
Alburnus_hohenackeri	Fish	LC	LC	17.53	36.75	19.22	29.32	3.04	30.08	4	NA	NA	NA	0.83	0.76	0.76	0.52
Alburnus_leobergi	Fish	LC	LC	26.69	30.03	3.34	28.39	0.82	28.18	4	NA	NA	NA	0.96	0.92	0.92	0.83
Alburnus_thessalicus	Fish	LC	LC	19.48	33.9	14.42	28.06	2.94	27.7	4	NA	NA	NA	0.83	0.77	0.77	0.54
Alosa_algeriensis	Fish	DD	DD	26.98	33.81	6.83	29.98	1.38	29.8	4	NA	NA	NA	0.91	0.83	0.83	0.67
Alosa_alosa	Fish	LC	LC	7.51	35.02	27.51	22.44	4.51	21.48	1	20.38	14.64	-2.06	0.83	0.72	0.72	0.45
Alosa_caspia	Fish	LC	LC	23.35	36.75	13.4	31.3	1.74	31.28	4	NA	NA	NA	0.89	0.81	0.81	0.62
Alosa_fallax	Fish	LC	LC	10.88	35.85	24.97	26.19	4.3	26.64	1	26.26	9.59	0.07	0.77	0.7	0.7	0.4
Alosa_immaculata	Fish	VU	VU	24.74	29.68	4.94	27.58	1.31	27.79	1	27.59	2.09	0.01	0.94	0.88	0.88	0.77
Alosa_kessleri	Fish	LC	LC	25.83	36.75	10.92	30.41	2.03	30.6	4	NA	NA	NA	0.85	0.77	0.77	0.55
Alosa_maeotica	Fish	LC	LC	22.87	29.25	6.38	26.81	1.3	26.83	1	26.84	2.41	0.03	0.94	0.89	0.89	0.78
Alosa_tanaica	Fish	LC	LC	25.74	30.03	4.29	27.94	1.14	28.08	1	27.87	2.16	-0.07	0.94	0.89	0.89	0.78
Alosa_volgensis	Fish	EN	EN	27	36.75	9.75	31.63	1.38	31.39	4	NA	NA	NA	0.89	0.81	0.81	0.62
Anaecypris_hispanica	Fish	EN	EN	29.16	35.46	6.3	33.19	1.45	33.16	4	NA	NA	NA	0.86	0.79	0.79	0.58
Anguilla_anguilla	Fish	CR	CR	6.77	38.18	31.41	23.38	5.36	22.36	1	20.79	17.39	-2.59	0.79	0.71	0.71	0.42
Aphanius_fasciatus	Fish	LC	LC	19.58	37.09	17.51	29.95	3.09	29.98	1	28.97	8.12	-0.98	0.79	0.71	0.71	0.41
Aphanius_iberus	Fish	EN	EN	20.05	32.16	12.11	28.24	2.49	28.62	4	NA	NA	NA	0.86	0.79	0.79	0.58
Aspius_aspius	Fish	LC	LC	9.81	39.1	29.29	26.22	4.98	24.81	1	23.87	15.23	-2.35	0.77	0.73	0.73	0.46
Atherina_boyeri	Fish	LC	LC	16.5	37.4	20.9	28.72	3.67	28.71	1	27.88	9.52	-0.84	0.79	0.71	0.71	0.43
Babka_gymnotrachelus	Fish	LC	LC	20.26	36.75	16.49	27.82	2.48	27.84	1	27.4	9.35	-0.42	0.87	0.79	0.79	0.59
Ballerus_ballerus	Fish	LC	LC	10.08	33.12	23.04	24.47	2.92	23.86	1	23.62	9.5	-0.85	0.87	0.81	0.81	0.62
Ballerus_sapa	Fish	LC	LC	14.89	38.14	23.25	26.8	3.84	26.1	1	25.49	12.65	-1.31	0.82	0.77	0.77	0.53
Barbatula_barbatula	Fish	LC	LC	9.32	34.45	25.13	24.14	3.27	23.46	1	23.04	11.41	-1.1	0.87	0.8	0.8	0.59
Barbatula_quignardi	Fish	LC	LC	16.12	31.33	15.21	25.97	3	26.24	4	NA	NA	NA	0.87	0.79	0.79	0.59
Barbus_balcanicus	Fish	LC	LC	19.9	32.9	13	26.08	2.17	26.55	1	26.53	6.37	0.45	0.91	0.83	0.83	0.67
Barbus_barbus	Fish	LC	LC	9.32	29.43	20.11	23.88	2.45	23.69	1	23.74	5.69	-0.14	0.89	0.82	0.82	0.64
Barbus_carpathicus	Fish	LC	LC	19.04	27.28	8.24	23.76	1.74	23.7	4	NA	NA	NA	0.91	0.84	0.84	0.68
Barbus_ciscaucasicus	Fish	LC	LC	15.35	31.42	16.07	26.72	4.69	28.93	4	NA	NA	NA	0.81	0.75	0.75	0.5
Barbus_cyclolepis	Fish	LC	LC	18.69	35.76	17.07	28.93	2.81	29.27	4	NA	NA	NA	0.83	0.76	0.76	0.51
Barbus_haasi	Fish	VU	VU	16.97	31.33	14.36	26.02	2.93	26.52	4	NA	NA	NA	0.87	0.79	0.79	0.59
Barbus_kubanicus	Fish	LC	LC	21.11	29.51	8.4	26.85	2.15	27.37	4	NA	NA	NA	0.91	0.85	0.85	0.7
Barbus_macedonicus	Fish	DD	DD	20.46	33.9	13.44	28.07	2.91	27.77	4	NA	NA	NA	0.84	0.77	0.77	0.54
Barbus_meridionalis	Fish	NT	NT	16.01	29.22	13.21	25.23	3.16	26.05	4	NA	NA	NA	0.87	0.79	0.79	0.58
Barbus_peloponnesius	Fish	LC	LC	24.54	33.11	8.57	29.83	1.9	30.11	4	NA	NA	NA	0.87	0.8	0.8	0.6
Barbus_pergamonensis	Fish	LC	EN	27.27	35.76	8.49	31.03	1.75	30.88	4	NA	NA	NA	0.85	0.77	0.77	0.54
Barbus_petenyi	Fish	LC	LC	19.21	29.3	10.09	25.8	2.46	26.34	4	NA	NA	NA	0.89	0.82	0.82	0.65
Barbus_tyberinus	Fish	NT	NT	22.04	30.5	8.46	27.59	1.61	28.01	4	NA	NA	NA	0.92	0.87	0.87	0.73
Barbus_waleckii	Fish	LC	LC	19.98	24.58	4.6	23.18	0.94	23.42	4	NA	NA	NA	0.96	0.9	0.9	0.8
Benthophiloides_brauneri	Fish	DD	DD	24.59	31.2	6.61	27.49	1.45	27.95	4	NA	NA	NA	0.94	0.88	0.88	0.75
Benthophilus_durrelli	Fish	LC	LC	23.12	30.87	7.75	27.05	2.54	27.59	4	NA	NA	NA	0.86	0.8	0.8	0.6
Benthophilus_granulosus	Fish	LC	LC	22.17	36.75	14.58	31.71	2.24	31.48	4	NA	NA	NA	0.82	0.75	0.75	0.5
Benthophilus_leobergius	Fish	LC	LC	22.17	36.75	14.58	31.12	2.22	31.06	4	NA	NA	NA	0.85	0.78	0.78	0.55
Benthophilus_macrocephalus	Fish	LC	LC	22.17	36.75	14.58	30.83	1.95	31	4	NA	NA	NA	0.87	0.8	0.8	0.59
Benthophilus_mahmudbejovi	Fish	LC	LC	30.95	36.68	5.73	33.12	1.81	33.35	4	NA	NA	NA	0.81	0.74	0.74	0.48
Benthophilus_nudus	Fish	LC	LC	22.72	29.43	6.71	27.16	1.17	27.18	1	27.11	2.32	-0.05	0.95	0.91	0.91	0.81
Benthophilus_stellatus	Fish	LC	LC	26.97	30.87	3.9	29.24	0.83	29.35	1	29.3	1.57	0.06	0.95	0.9	0.9	0.81
Blicca_bjoerkna	Fish	LC	LC	9.32	36.75	27.43	24.27	3.19	23.62	1	23.21	13.54	-1.06	0.87	0.8	0.8	0.61
Caspiosoma_caspium	Fish	LC	LC	22.17	36.75	14.58	29.23	2.23	28.5	4	NA	NA	NA	0.88	0.79	0.79	0.59
Chondrostoma_kubanicum	Fish	LC	LC	25.22	29.51	4.29	27.82	0.95	27.75	4	NA	NA	NA	0.96	0.91	0.91	0.82
Chondrostoma_nasus	Fish	LC	LC	9.81	29.43	19.62	24.02	2.33	23.77	1	23.86	5.57	-0.16	0.9	0.82	0.82	0.65
Chondrostoma_oxyrhynchum	Fish	LC	LC	17.53	34.19	16.66	28.29	2.95	29.29	4	NA	NA	NA	0.86	0.82	0.82	0.64
Chondrostoma_vardarense	Fish	NT	NT	18.69	33.9	15.21	27.77	2.79	28.21	4	NA	NA	NA	0.85	0.79	0.79	0.59
Chondrostoma_variabile	Fish	LC	LC	21.41	34.14	12.73	26.51	3.09	25.63	1	25.22	8.92	-1.29	0.85	0.78	0.78	0.55
Clupeonella_caspia	Fish	LC	LC	29.25	35.7	6.45	31.53	1.21	31.4	4	NA	NA	NA	0.89	0.81	0.81	0.62
Clupeonella_cultriventris	Fish	LC	LC	23.7	29.35	5.65	27.36	0.99	27.59	1	27.52	1.83	0.16	0.96	0.92	0.92	0.83
Clupeonella_tscharchalensis	Fish	LC	LC	23.13	33.11	9.98	26.8	2.94	25.5	1	25.11	8	-1.69	0.85	0.79	0.79	0.58
Cobitis_bilineata	Fish	LC	LC	9.32	31.23	21.91	25.47	4.31	26.98	4	NA	NA	NA	0.84	0.77	0.77	0.55
Cobitis_calderoni	Fish	EN	EN	16.97	32.29	15.32	27.14	2.62	27.68	4	NA	NA	NA	0.88	0.82	0.82	0.64
Cobitis_elongata	Fish	LC	LC	19.93	29.3	9.37	25.51	2.06	25.91	4	NA	NA	NA	0.91	0.84	0.84	0.68
Cobitis_elongatoides	Fish	LC	LC	13.15	29.43	16.28	25.11	2.43	25.51	1	25.86	3.57	0.75	0.89	0.82	0.82	0.65
Cobitis_ohridana	Fish	LC	LC	19.94	31.66	11.72	25.8	2.9	25.97	4	NA	NA	NA	0.86	0.77	0.77	0.54
Cobitis_paludica	Fish	VU	VU	22.82	36.13	13.31	30.33	2.74	30.09	1	29	7.13	-1.33	0.81	0.71	0.71	0.42
Cobitis_pontica	Fish	LC	NT	25.7	30.82	5.12	27.71	1.13	27.55	4	NA	NA	NA	0.95	0.9	0.9	0.79
Cobitis_taenia	Fish	LC	LC	16.12	30.99	14.87	23.78	2.26	23.43	1	23.26	7.73	-0.52	0.91	0.83	0.83	0.67
Cobitis_tanaitica	Fish	LC	LC	25.22	30.03	4.81	27.74	1.02	27.91	1	27.76	2.27	0.02	0.95	0.9	0.9	0.8
Cobitis_vardarensis	Fish	LC	LC	23.86	33.9	10.04	28.99	2.69	29.22	4	NA	NA	NA	0.83	0.73	0.74	0.47
Coregonus_albula	Fish	LC	LC	10.91	25.08	14.17	20.52	2.11	20.95	1	20.7	4.38	0.18	0.93	0.87	0.87	0.74
Coregonus_maraena	Fish	VU	VU	18.04	24.33	6.29	20.98	1.19	20.96	1	20.73	3.6	-0.25	0.95	0.9	0.9	0.8
Coregonus_muksun	Fish	LC	NA	6.49	25.09	18.6	17.67	4.12	17.49	3	14.82	10.27	-2.85	0.89	0.8	0.8	0.6
Coregonus_nilssoni	Fish	LC	LC	10.91	24.44	13.53	19.65	2.2	20.25	1	20.04	4.4	0.39	0.94	0.87	0.87	0.75
Coregonus_peled	Fish	LC	LC	10.09	25.54	15.45	19.15	3.01	19.42	1	18.45	7.09	-0.7	0.91	0.83	0.83	0.66
Coregonus_sardinella	Fish	LC	NA	6.11	25.57	19.46	17.81	4.22	18.4	3	15.21	10.36	-2.6	0.9	0.84	0.84	0.68
Coregonus_widegreni	Fish	DD	DD	14.12	23.28	9.16	20.74	1.07	20.83	1	20.76	2.52	0.02	0.97	0.92	0.92	0.85
Cottus_gobio	Fish	LC	LC	9.32	31.08	21.76	21.87	3.18	21.62	1	20.88	10.2	-0.99	0.87	0.78	0.78	0.57
Cottus_koshewnikowi	Fish	LC	LC	14.7	26.85	12.15	21.81	1.95	22.08	1	21.67	5.18	-0.14	0.92	0.85	0.85	0.71
Cottus_microstomus	Fish	LC	LC	19.45	26.23	6.78	23.35	1.05	23.48	1	23.5	2.73	0.15	0.95	0.88	0.88	0.76
Cottus_perifretum	Fish	LC	LC	17.32	27.47	10.15	22.42	2.17	22.21	1	21.75	5.72	-0.67	0.9	0.82	0.82	0.65
Cottus_poecilopus	Fish	LC	LC	12.29	27.19	14.9	19.8	2.17	20.13	1	19.79	7.4	-0.01	0.93	0.87	0.87	0.73
Cottus_rhenanus	Fish	LC	LC	19.71	24.61	4.9	22.26	1.03	22.28	1	22.08	2.53	-0.18	0.95	0.9	0.9	0.8
Gasterosteus_aculeatus	Fish	LC	LC	6.49	36.4	29.91	20.97	5.5	21.02	1	17	19.4	-3.97	0.81	0.73	0.73	0.46
Gasterosteus_gymnurus	Fish	LC	LC	9.32	35.33	26.01	23.9	3.63	23.16	1	22.34	12.99	-1.56	0.84	0.77	0.77	0.53
Gasterosteus_islandicus	Fish	LC	LC	6.77	13.35	6.58	10.79	1.42	10.73	1	10.24	3.11	-0.55	0.99	0.97	0.97	0.94
Gobio_alverniae	Fish	LC	LC	20.75	27.23	6.48	24.23	1.61	24.27	4	NA	NA	NA	0.91	0.85	0.85	0.7
Gobio_brevicirris	Fish	LC	LC	23.99	30.18	6.19	27.08	1.59	26.99	1	26.72	3.46	-0.36	0.92	0.86	0.86	0.73
Gobio_bulgaricus	Fish	LC	LC	19.48	32.9	13.42	28.02	2.42	28.45	4	NA	NA	NA	0.87	0.81	0.81	0.62
Gobio_carpathicus	Fish	LC	LC	18.59	27.62	9.03	24.79	2.15	25.22	4	NA	NA	NA	0.9	0.83	0.83	0.67
Gobio_gobio	Fish	LC	LC	9.32	29.98	20.66	22.16	2.29	22.18	1	21.86	8.12	-0.3	0.92	0.85	0.85	0.69
Gobio_holurus	Fish	LC	LC	15.35	31.2	15.85	27.06	4.54	29.25	4	NA	NA	NA	0.82	0.76	0.76	0.53
Gobio_kubanicus	Fish	LC	LC	21.57	29.74	8.17	27.6	1.43	27.71	4	NA	NA	NA	0.94	0.88	0.88	0.76
Gobio_obtusirostris	Fish	LC	LC	10.08	28.97	18.89	24.51	3.05	25.32	1	25.38	3.59	0.87	0.87	0.81	0.81	0.63
Gobio_occitaniae	Fish	LC	LC	18.05	28.95	10.9	25.57	2.27	26.35	4	NA	NA	NA	0.92	0.84	0.84	0.67
Gobio_sarmaticus	Fish	LC	LC	25.22	28.39	3.17	26.93	0.88	26.81	4	NA	NA	NA	0.96	0.92	0.93	0.85
Gobio_volgensis	Fish	LC	LC	20.58	32	11.42	24.71	2.4	23.89	1	23.95	8.05	-0.76	0.9	0.85	0.85	0.69
Gymnocephalus_acerina	Fish	LC	LC	23.02	30.18	7.16	26.33	1.74	26.14	1	26.09	4.09	-0.24	0.92	0.86	0.86	0.72
Gymnocephalus_baloni	Fish	LC	LC	18.69	29.43	10.74	26.62	1.65	27.07	1	27.04	2.39	0.42	0.93	0.87	0.87	0.73
Gymnocephalus_cernua	Fish	LC	LC	9.32	36.75	27.43	22.37	4.05	22.61	1	21.57	15.18	-0.8	0.88	0.81	0.81	0.62
Gymnocephalus_schraetser	Fish	LC	LC	21.59	29.43	7.84	26.65	1.68	27.16	1	27.12	2.31	0.47	0.94	0.86	0.86	0.72
Hucho_hucho	Fish	EN	EN	14.89	26.66	11.77	22.99	2.4	23.04	4	NA	NA	NA	0.88	0.81	0.81	0.62
Huso_huso	Fish	CR	CR	25.94	33.11	7.17	29.44	1.76	29.32	4	NA	NA	NA	0.89	0.81	0.81	0.62
Hypomesus_olidus	Fish	LC	NA	5.83	30.85	25.02	20.27	4.36	20.92	1	18.4	12.45	-1.87	0.88	0.81	0.81	0.62
Iberochondrostoma_lusitanicus	Fish	CR	CR	24.24	32.61	8.37	29.28	1.89	29.24	4	NA	NA	NA	0.89	0.81	0.81	0.62
Knipowitschia_bergi	Fish	LC	LC	22.17	36.75	14.58	30.9	2.3	31.16	4	NA	NA	NA	0.84	0.77	0.77	0.53
Knipowitschia_caucasica	Fish	LC	LC	20.68	36.75	16.07	29.35	2.45	29.19	1	28.28	8.47	-1.07	0.86	0.79	0.79	0.58
Knipowitschia_longecaudata	Fish	LC	LC	22.17	36.75	14.58	29.43	1.91	29.35	1	28.77	7.98	-0.66	0.89	0.81	0.81	0.63
Knipowitschia_panizzae	Fish	LC	LC	20.41	32.57	12.16	27.64	2.22	27.98	4	NA	NA	NA	0.9	0.83	0.83	0.66
Leucaspius_delineatus	Fish	LC	LC	9.32	36.75	27.43	24.68	2.91	24.03	1	24.06	12.69	-0.62	0.88	0.81	0.81	0.61
Leuciscus_burdigalensis	Fish	LC	LC	18.05	28.95	10.9	24.96	1.62	24.84	4	NA	NA	NA	0.93	0.88	0.88	0.77
Leuciscus_danilewskii	Fish	LC	LC	23.99	30.18	6.19	27.08	1.59	26.99	1	26.72	3.46	-0.36	0.93	0.86	0.87	0.73
Leuciscus_leuciscus	Fish	LC	LC	9.32	33.57	24.25	22.92	3.44	22.7	1	22.1	11.47	-0.82	0.87	0.79	0.79	0.59
Leuciscus_oxyrrhis	Fish	LC	LC	21.26	27.47	6.21	25.03	1.72	25.61	4	NA	NA	NA	0.92	0.85	0.85	0.7
Liopsetta_glacialis	Fish	LC	LC	3.99	21.21	17.22	14.05	3.12	14.37	1	11.45	9.76	-2.6	0.95	0.89	0.89	0.78
Liza_saliens	Fish	LC	LC	20.41	40.63	20.22	29.9	3.03	30.09	1	28.74	11.89	-1.16	0.8	0.73	0.73	0.45
Luciobarbus_bocagei	Fish	LC	LC	22.99	34.44	11.45	28.98	2.55	28.89	4	NA	NA	NA	0.85	0.75	0.75	0.5
Luciobarbus_graellsii	Fish	LC	LC	16.97	31.33	14.36	26.05	2.95	26.73	4	NA	NA	NA	0.87	0.79	0.79	0.58
Luciobarbus_guiraonis	Fish	VU	VU	23.38	33.23	9.85	29.26	2.53	29.76	4	NA	NA	NA	0.84	0.75	0.75	0.51
Luciobarbus_microcephalus	Fish	VU	VU	28.89	35.31	6.42	33.01	1.69	33.16	4	NA	NA	NA	0.85	0.78	0.78	0.56
Luciobarbus_steindachneri	Fish	VU	VU	25.24	35.46	10.22	31.84	2.33	32.38	4	NA	NA	NA	0.79	0.7	0.7	0.4
Mesogobius_batrachocephalus	Fish	LC	LC	20.68	29.68	9	26.9	1.46	27.11	1	27.08	2.6	0.18	0.94	0.88	0.88	0.76
Misgurnus_fossilis	Fish	LC	LC	13.15	33.57	20.42	24.85	2.79	24.08	1	24.06	9.51	-0.79	0.88	0.81	0.81	0.63
Mugil_cephalus	Fish	LC	LC	20.41	37.02	16.61	28.76	3	28.71	1	27.82	9.2	-0.94	0.82	0.72	0.72	0.45
Neogobius_fluviatilis	Fish	LC	LC	20.26	31.89	11.63	26.83	1.78	27.18	1	27.15	4.74	0.32	0.92	0.85	0.85	0.7
Neogobius_melanostomus	Fish	LC	LC	19.97	36.75	16.78	26.78	3.3	27	1	26.58	10.17	-0.2	0.83	0.76	0.76	0.52
Osmerus_dentex	Fish	LC	LC	6.11	27.92	21.81	15.86	3.53	15.83	1	13.98	13.94	-1.88	0.93	0.87	0.87	0.74
Osmerus_eperlanus	Fish	LC	LC	11.64	25.92	14.28	20.52	1.78	20.79	1	20.57	5.35	0.05	0.94	0.89	0.89	0.77
Oxynoemacheilus_bureschi	Fish	LC	LC	19.48	32.9	13.42	27.26	2.97	27.62	4	NA	NA	NA	0.84	0.78	0.78	0.55
Oxynoemacheilus_merga	Fish	LC	LC	15.35	28.07	12.72	21.16	3.99	20.45	4	NA	NA	NA	0.85	0.75	0.75	0.5
Oxynoemacheilus_theophilii	Fish	LC	CR	27.27	35.76	8.49	31.05	1.78	30.97	4	NA	NA	NA	0.84	0.76	0.76	0.52
Pachychilon_pictum	Fish	LC	LC	18.22	31.66	13.44	25.52	2.79	26.11	4	NA	NA	NA	0.87	0.78	0.78	0.56
Padogobius_nigricans	Fish	VU	VU	22.04	29.81	7.77	27.65	1.73	28.34	4	NA	NA	NA	0.92	0.86	0.86	0.72
Parachondrostoma_miegii	Fish	LC	LC	16.97	31.33	14.36	25.98	3.03	26.61	4	NA	NA	NA	0.86	0.79	0.79	0.57
Parachondrostoma_toxostoma	Fish	VU	VU	15.87	29.22	13.35	24.69	2.48	24.97	1	25.29	3.93	0.6	0.9	0.82	0.82	0.65
Pelecus_cultratus	Fish	LC	LC	19.6	39.02	19.42	27.34	4.47	27.05	1	25.62	13.4	-1.72	0.77	0.73	0.73	0.46
Percarina_maeotica	Fish	LC	LC	26.74	29.25	2.51	28.08	0.46	28.09	1	28.06	1.19	-0.02	0.98	0.94	0.94	0.88
Petroleuciscus_borysthenicus	Fish	LC	LC	20.66	30.5	9.84	27	1.32	27.14	1	27.1	3.4	0.1	0.94	0.89	0.89	0.78
Phoxinus_bigerri	Fish	LC	LC	16.12	31.33	15.21	26.06	2.95	26.52	4	NA	NA	NA	0.87	0.8	0.8	0.59
Phoxinus_lumaireul	Fish	LC	LC	12.19	31.66	19.47	24.29	4.28	25.09	4	NA	NA	NA	0.8	0.72	0.72	0.44
Phoxinus_phoxinus	Fish	LC	LC	6.16	30.99	24.83	21.57	3.87	22.3	3	21.46	9.53	-0.11	0.9	0.83	0.83	0.66
Pomatoschistus_canestrinii	Fish	LC	LC	20.41	30.24	9.83	26.55	2.1	27.35	4	NA	NA	NA	0.92	0.84	0.84	0.68
Pomatoschistus_microps	Fish	LC	LC	12.22	34.05	21.83	20.96	3.23	20.76	1	19.94	14.11	-1.02	0.9	0.82	0.82	0.64
Ponticola_constructor	Fish	LC	LC	18.07	28.99	10.92	25.96	2.5	26.94	4	NA	NA	NA	0.9	0.83	0.83	0.65
Ponticola_gorlap	Fish	LC	LC	21.7	37.99	16.29	28.46	3.38	29.3	4	NA	NA	NA	0.79	0.72	0.73	0.45
Ponticola_kessleri	Fish	LC	LC	20.29	29.43	9.14	26.13	2.13	26.68	1	26.89	2.54	0.76	0.9	0.82	0.82	0.65
Ponticola_syrman	Fish	LC	LC	22.17	36.75	14.58	29.84	2.62	29.72	4	NA	NA	NA	0.83	0.77	0.77	0.53
Proterorhinus_nasalis	Fish	LC	LC	20.66	34.71	14.05	27.24	2.81	27.65	1	26.86	7.85	-0.38	0.85	0.79	0.79	0.58
Proterorhinus_semilunaris	Fish	LC	LC	18.45	31.57	13.12	25.96	2.29	26.45	1	26.56	5.01	0.6	0.9	0.82	0.82	0.64
Pseudochondrostoma_duriense	Fish	VU	VU	22.47	30.73	8.26	26.8	2.11	27.29	4	NA	NA	NA	0.9	0.84	0.84	0.67
Pseudochondrostoma_polylepis	Fish	LC	LC	24.09	34.44	10.35	30.06	2.5	30.25	4	NA	NA	NA	0.82	0.71	0.71	0.43
Pseudochondrostoma_willkommii	Fish	VU	VU	27.45	36.13	8.68	32.62	2.06	32.73	4	NA	NA	NA	0.8	0.73	0.73	0.45
Pungitius_laevis	Fish	LC	LC	17.06	25.92	8.86	21.68	2.13	21.79	1	21.24	4.68	-0.44	0.9	0.83	0.83	0.65
Pungitius_platygaster	Fish	LC	LC	18.69	36.75	18.06	28.84	2.25	28.48	1	28.03	8.72	-0.81	0.88	0.79	0.79	0.58
Pungitius_pungitius	Fish	LC	LC	4.82	32.7	27.88	19.25	4.18	19.47	1	17.25	15.45	-2	0.89	0.82	0.82	0.65
Rhodeus_amarus	Fish	LC	LC	9.32	36.75	27.43	24.84	2.92	24.25	1	24.29	12.46	-0.55	0.88	0.81	0.81	0.62
Rhodeus_meridionalis	Fish	LC	LC	23.86	33.9	10.04	28.92	2.64	29.2	4	NA	NA	NA	0.84	0.76	0.76	0.52
Romanogobio_albipinnatus	Fish	LC	LC	20.49	33.16	12.67	25	2.63	24.07	1	24.08	9.08	-0.92	0.89	0.82	0.82	0.64
Romanogobio_belingi	Fish	LC	LC	19.45	28.72	9.27	24.13	1.68	23.82	1	23.89	4.83	-0.24	0.93	0.84	0.84	0.69
Romanogobio_ciscaucasicus	Fish	LC	LC	19.3	36.75	17.45	28.13	3.96	29.25	4	NA	NA	NA	0.77	0.72	0.72	0.45
Romanogobio_elimeius	Fish	LC	LC	24.14	33.9	9.76	28.81	2.52	28.23	4	NA	NA	NA	0.85	0.77	0.77	0.55
Romanogobio_kesslerii	Fish	LC	LC	19.21	29.43	10.22	25.87	1.88	26.2	1	26.36	3.07	0.49	0.92	0.85	0.85	0.7
Romanogobio_tanaiticus	Fish	LC	LC	23.99	30.18	6.19	27.08	1.59	26.99	1	26.72	3.46	-0.36	0.93	0.86	0.86	0.73
Romanogobio_uranoscopus	Fish	LC	LC	18.07	28.97	10.9	24.66	2.18	24.93	1	25.35	3.62	0.69	0.9	0.83	0.83	0.65
Romanogobio_vladykovi	Fish	LC	LC	13.15	29.43	16.28	25.12	2.56	25.74	1	25.96	3.47	0.84	0.89	0.82	0.82	0.64
Rutilus_aula	Fish	LC	LC	9.32	29.98	20.66	24.68	4.78	26.55	4	NA	NA	NA	0.82	0.74	0.74	0.49
Rutilus_caspicus	Fish	LC	LC	22.17	36.75	14.58	31.08	1.8	31.34	4	NA	NA	NA	0.87	0.8	0.8	0.61
Rutilus_frisii	Fish	LC	LC	22.17	36.75	14.58	29.7	1.9	29.52	1	28.92	7.83	-0.78	0.89	0.82	0.82	0.63
Rutilus_heckelii	Fish	LC	LC	19.48	31.58	12.1	27.56	1.47	27.89	1	27.65	3.93	0.09	0.93	0.89	0.89	0.77
Rutilus_karamani	Fish	LC	LC	19.94	31.66	11.72	25.15	3.18	25.39	4	NA	NA	NA	0.84	0.76	0.76	0.52
Rutilus_pigus	Fish	LC	LC	14.21	29.98	15.77	25.66	3.6	26.86	4	NA	NA	NA	0.84	0.78	0.78	0.55
Rutilus_rubilio	Fish	NT	NT	20.47	31.23	10.76	27.62	1.71	27.98	4	NA	NA	NA	0.92	0.86	0.86	0.72
Rutilus_rutilus	Fish	LC	LC	6.49	38.36	31.87	23.18	4.62	23.04	1	21.96	16.4	-1.22	0.86	0.8	0.8	0.6
Rutilus_virgo	Fish	LC	LC	13.15	28.97	15.82	24.82	2.45	25.37	1	25.65	3.32	0.83	0.89	0.83	0.83	0.66
Sabanejewia_balcanica	Fish	LC	LC	15.55	33.9	18.35	26.06	2.45	26.54	1	26.52	7.38	0.46	0.9	0.82	0.82	0.63
Sabanejewia_baltica	Fish	LC	LC	19.45	30.61	11.16	25.09	2.05	24.37	1	24.56	6.05	-0.53	0.91	0.84	0.84	0.67
Sabanejewia_bulgarica	Fish	LC	LC	22.72	29.43	6.71	27.46	1.01	27.46	1	27.49	1.94	0.03	0.96	0.91	0.91	0.82
Sabanejewia_caucasica	Fish	LC	LC	19.3	36.75	17.45	30.27	2.57	30.54	4	NA	NA	NA	0.86	0.77	0.77	0.55
Sabanejewia_kubanica	Fish	LC	LC	25.22	29.51	4.29	27.82	0.99	27.74	4	NA	NA	NA	0.95	0.91	0.91	0.82
Sabanejewia_romanica	Fish	NT	NT	19.21	28.78	9.57	25.63	2.53	26.16	4	NA	NA	NA	0.89	0.82	0.81	0.63
Salaria_fluviatilis	Fish	LC	LC	12.19	36.68	24.49	28.81	3.79	29.1	1	28.18	8.5	-0.63	0.78	0.71	0.71	0.42
Salmo_cettii	Fish	NT	NT	22.04	29.89	7.85	27.69	1.62	28.28	4	NA	NA	NA	0.93	0.87	0.87	0.74
Salmo_dentex	Fish	DD	DD	21.22	31.66	10.44	26.38	2.62	26.48	4	NA	NA	NA	0.86	0.78	0.78	0.57
Salmo_labrax	Fish	LC	LC	15.38	30.99	15.61	25.84	2.25	25.99	1	26.14	4.85	0.3	0.9	0.83	0.83	0.67
Salmo_rhodanensis	Fish	DD	DD	15.87	29.22	13.35	24.46	2.95	24.87	4	NA	NA	NA	0.88	0.79	0.79	0.59
Salmo_trutta	Fish	LC	LC	6.77	36.75	29.98	23.22	4.25	23.12	1	22.4	14.35	-0.82	0.84	0.76	0.76	0.52
Salvelinus_alpinus	Fish	LC	LC	-3.58	26.12	29.7	13.42	5.2	13.76	3	9.07	17.05	-4.35	0.95	0.89	0.89	0.77
Salvelinus_lepechini	Fish	LC	LC	15.06	22.5	7.44	19.84	1.69	20.21	1	20.12	2.38	0.28	0.95	0.88	0.88	0.77
Sander_lucioperca	Fish	LC	LC	9.32	38.78	29.46	25.2	4.2	24.28	1	23.81	14.97	-1.39	0.84	0.79	0.79	0.58
Sander_volgensis	Fish	LC	LC	17.67	34.19	16.52	25.91	2.64	25.49	1	25.43	8.76	-0.48	0.88	0.82	0.82	0.64
Scardinius_erythrophthalmus	Fish	LC	LC	9.32	38.78	29.46	25.42	4.64	24.29	1	23.55	15.23	-1.87	0.8	0.75	0.75	0.5
Scardinius_hesperidicus	Fish	LC	LC	14.21	30.5	16.29	26.57	3.01	27.59	4	NA	NA	NA	0.88	0.82	0.82	0.65
Silurus_glanis	Fish	LC	LC	9.32	38.78	29.46	25.99	4.53	25.02	1	24.29	14.49	-1.7	0.8	0.75	0.75	0.49
Squalius_carolitertii	Fish	LC	LC	22.47	32.68	10.21	26.82	2.19	27.29	4	NA	NA	NA	0.89	0.83	0.83	0.66
Squalius_cephalus	Fish	LC	LC	9.32	36.75	27.43	24.63	3.3	23.88	1	23.61	13.14	-1.02	0.86	0.8	0.8	0.59
Squalius_laietanus	Fish	LC	LC	16.97	31.33	14.36	26.17	3.01	26.75	4	NA	NA	NA	0.87	0.79	0.79	0.57
Squalius_lucumonis	Fish	EN	EN	22.04	29.81	7.77	27.63	1.74	28.31	4	NA	NA	NA	0.93	0.86	0.86	0.73
Squalius_orpheus	Fish	LC	LC	19.48	31.57	12.09	27.85	2.59	28.73	4	NA	NA	NA	0.88	0.8	0.8	0.6
Squalius_squalus	Fish	LC	LC	12.19	31.23	19.04	25.76	3.84	27.03	4	NA	NA	NA	0.85	0.79	0.79	0.57
Squalius_vardarensis	Fish	LC	LC	20.46	33.9	13.44	28.49	2.73	28.16	4	NA	NA	NA	0.85	0.78	0.78	0.56
Stenodus_nelma	Fish	LC	LC	6.11	29.91	23.8	19.85	3.98	20.33	3	18.77	11.14	-1.08	0.89	0.81	0.81	0.63
Syngnathus_abaster	Fish	LC	LC	20.41	37.02	16.61	28.16	2.87	28.2	1	27.52	9.5	-0.64	0.84	0.77	0.77	0.53
Telestes_muticellus	Fish	LC	LC	9.32	29.98	20.66	24.77	4.84	26.82	4	NA	NA	NA	0.82	0.75	0.75	0.49
Telestes_pleurobipunctatus	Fish	LC	LC	24.54	33.9	9.36	30.1	1.95	30.39	4	NA	NA	NA	0.86	0.79	0.79	0.58
Telestes_souffia	Fish	LC	LC	9.32	29.22	19.9	22.88	3.57	23.13	1	23.13	6.09	0.25	0.85	0.78	0.78	0.55
Thymallus_thymallus	Fish	LC	LC	9.32	29.98	20.66	21.83	2.87	22.18	1	21.49	8.49	-0.34	0.89	0.82	0.82	0.64
Triglopsis_quadricornis	Fish	LC	LC	6.49	22.97	16.48	17.68	3.9	19.32	3	17.39	5.58	-0.29	0.88	0.83	0.83	0.67
Umbra_krameri	Fish	VU	VU	19.52	29.01	9.49	26.23	1.64	26.48	4	NA	NA	NA	0.94	0.89	0.88	0.77
Vimba_melanops	Fish	DD	DD	19.48	33.9	14.42	28.4	2.65	29	4	NA	NA	NA	0.86	0.78	0.78	0.56
Vimba_vimba	Fish	LC	LC	13.15	36.75	23.6	24.87	3.07	24.29	1	24.2	12.55	-0.67	0.85	0.79	0.79	0.59
Zingel_streber	Fish	LC	LC	15.55	29.43	13.88	25.14	2.38	25.58	1	25.9	3.53	0.76	0.9	0.83	0.83	0.65
Zingel_zingel	Fish	LC	LC	18.59	29.43	10.84	25.52	2.14	25.98	1	26.19	3.24	0.67	0.91	0.84	0.84	0.67
Acroloxus_lacustris	Molluscs	NA	LC	9.32	36.13	26.81	24.01	4.23	23.61	1	22.89	13.24	-1.12	0.83	0.76	0.76	0.53
Adriohydrobia_gagatinella	Molluscs	LC	LC	20.15	31.66	11.51	25.38	2.96	25.04	4	NA	NA	NA	0.85	0.78	0.78	0.56
Alzoniella_cantabrica	Molluscs	LC	LC	22.12	29.24	7.12	25.37	1.98	24.77	4	NA	NA	NA	0.9	0.84	0.84	0.67
Alzoniella_lucensis	Molluscs	LC	LC	22.47	25.43	2.96	23.8	0.74	23.86	4	NA	NA	NA	0.96	0.91	0.91	0.82
Alzoniella_ovetensis	Molluscs	LC	LC	22.12	28.34	6.22	24.73	1.78	24.16	4	NA	NA	NA	0.91	0.85	0.85	0.7
Amphimelania_holandrii	Molluscs	LC	LC	18.59	29.71	11.12	25.87	2.08	26.41	1	26.47	3.24	0.6	0.92	0.84	0.84	0.69
Anisus_leucostoma	Molluscs	LC	LC	9.32	36.13	26.81	22.94	4.32	22.75	1	21.47	14.66	-1.47	0.82	0.74	0.74	0.48
Anisus_vorticulus	Molluscs	DD	NT	9.32	31.66	22.34	24.77	3.01	24.96	1	25.41	6.25	0.64	0.86	0.79	0.79	0.57
Avenionia_roberti	Molluscs	NT	NT	19.71	25.2	5.49	22.22	1.26	22.14	4	NA	NA	NA	0.94	0.87	0.87	0.75
Belgrandia_minuscula	Molluscs	DD	DD	20.47	29.4	8.93	26.43	1.83	26.92	4	NA	NA	NA	0.92	0.87	0.86	0.73
Belgrandia_thermalis	Molluscs	LC	LC	23.83	29.81	5.98	27.94	1.38	28.49	4	NA	NA	NA	0.94	0.87	0.88	0.75
Bithynia_leachii	Molluscs	LC	LC	9.32	36.13	26.81	23.62	4.01	23.56	1	22.79	13.34	-0.83	0.82	0.76	0.76	0.51
Borysthenia_naticina	Molluscs	NA	LC	10.08	31.66	21.58	24.41	2.52	24.06	1	24.38	7.28	-0.03	0.88	0.81	0.81	0.62
Bythinella_austriaca	Molluscs	LC	LC	15.55	27.52	11.97	22.89	2.86	23.12	4	NA	NA	NA	0.87	0.78	0.78	0.57
Bythinella_badensis	Molluscs	NT	NT	18.17	25.2	7.03	22.88	1.13	23.02	4	NA	NA	NA	0.95	0.88	0.89	0.77
Bythinella_batalleri	Molluscs	LC	LC	22.82	32.84	10.02	28.39	2.32	28.75	4	NA	NA	NA	0.86	0.79	0.79	0.59
Bythinella_bavarica	Molluscs	EN	EN	14.89	23.54	8.65	21.75	1.7	22.39	4	NA	NA	NA	0.94	0.88	0.88	0.76
Bythinella_charpentieri	Molluscs	LC	LC	20.01	33.9	13.89	29.5	2.41	29.96	4	NA	NA	NA	0.85	0.79	0.79	0.57
Bythinella_ferussina	Molluscs	LC	LC	16.12	26.35	10.23	24.7	2.02	25.13	4	NA	NA	NA	0.95	0.9	0.9	0.8
Bythinella_opaca	Molluscs	LC	LC	13.15	31.66	18.51	23.2	3.68	23.54	4	NA	NA	NA	0.83	0.76	0.76	0.52
Bythinella_pupoides	Molluscs	LC	LC	9.32	26.7	17.38	21.7	4.61	23.46	4	NA	NA	NA	0.82	0.75	0.75	0.49
Bythinella_reyniesii	Molluscs	LC	LC	16.97	28.95	11.98	24.52	3.1	25.62	4	NA	NA	NA	0.88	0.77	0.78	0.55
Bythinella_rufescens	Molluscs	LC	LC	16.12	31.33	15.21	25.22	3.4	26.06	4	NA	NA	NA	0.86	0.76	0.77	0.53
Bythinella_simoniana	Molluscs	LC	LC	16.12	28.95	12.83	24.29	3.37	25.29	4	NA	NA	NA	0.86	0.75	0.75	0.51
Bythinella_utriculus	Molluscs	LC	LC	16.12	28.95	12.83	23.95	3.19	24.64	4	NA	NA	NA	0.87	0.76	0.77	0.53
Bythiospeum_quenstedti	Molluscs	LC	LC	19.11	25.2	6.09	22.8	1.14	22.89	4	NA	NA	NA	0.95	0.88	0.88	0.77
Caspia_knipowitchi	Molluscs	LC	NA	25.78	29.68	3.9	28.02	1.01	28.21	4	NA	NA	NA	0.96	0.9	0.9	0.79
Caspia_makarovi	Molluscs	LC	NA	25.78	29.68	3.9	28.01	1.02	28.21	4	NA	NA	NA	0.96	0.9	0.89	0.79
Chondrobasis_levantina	Molluscs	NT	NT	23.38	34.08	10.7	29.61	2.45	30.14	4	NA	NA	NA	0.84	0.75	0.75	0.51
Congeria_kusceri	Molluscs	VU	VU	20.41	31.08	10.67	25.18	2.27	25.34	4	NA	NA	NA	0.89	0.82	0.82	0.65
Emmericia_patula	Molluscs	LC	LC	9.32	29.98	20.66	23.04	4.41	23.32	4	NA	NA	NA	0.8	0.71	0.71	0.43
Fagotia_daudebartii	Molluscs	LC	LC	10.23	33.9	23.67	25.82	2.58	26.14	1	26.18	7.72	0.36	0.89	0.83	0.83	0.66
Fagotia_esperi	Molluscs	LC	LC	13.15	29.43	16.28	25.49	2.47	26.24	1	26.25	3.18	0.76	0.9	0.83	0.83	0.66
Fissuria_boui	Molluscs	NT	NT	16.08	29.22	13.14	25.4	3.27	26.08	4	NA	NA	NA	0.86	0.78	0.78	0.56
Graziana_lacheineri	Molluscs	LC	LC	9.32	31.08	21.76	22.64	4	23.23	4	NA	NA	NA	0.83	0.75	0.75	0.5
Gyraulus_albus	Molluscs	NA	LC	9.32	37.57	28.25	24.5	3.81	23.97	1	23.65	13.92	-0.85	0.86	0.79	0.79	0.58
Gyraulus_rossmaessleri	Molluscs	LC	LC	9.32	29.43	20.11	23.98	2.64	23.77	1	23.86	5.57	-0.12	0.88	0.81	0.81	0.62
Hauffenia_tellinii	Molluscs	LC	LC	17.1	29.17	12.07	24.25	3.62	25.02	4	NA	NA	NA	0.82	0.74	0.74	0.48
Heleobia_stagnorum	Molluscs	LC	LC	17.1	31.23	14.13	24.99	3.32	25.58	4	NA	NA	NA	0.83	0.76	0.76	0.52
Hydrobia_acuta	Molluscs	LC	LC	13.87	36.02	22.15	24.38	3.53	24.69	1	25.16	10.86	0.78	0.83	0.75	0.75	0.51
Hydrobia_vitrea	Molluscs	LC	LC	17.1	32.16	15.06	27.38	2.44	27.86	1	27.61	4.55	0.23	0.89	0.82	0.83	0.65
Islamia_piristoma	Molluscs	LC	LC	23.83	29.98	6.15	27.61	1.55	28.28	4	NA	NA	NA	0.93	0.87	0.87	0.74
Islamia_pusilla	Molluscs	LC	LC	20.47	30.27	9.8	27.73	1.71	28.09	4	NA	NA	NA	0.92	0.86	0.86	0.73
Leucophytia_bidentata	Molluscs	LC	LC	17.1	35.33	18.23	25.42	3.61	26.08	1	26.33	9	0.91	0.81	0.74	0.74	0.49
Lithoglyphus_fuscus	Molluscs	LC	LC	19.93	31.08	11.15	25.44	2.1	26	4	NA	NA	NA	0.91	0.84	0.84	0.68
Lithoglyphus_naticoides	Molluscs	LC	LC	13.15	31.12	17.97	23.84	2.18	23.54	1	23.38	7.74	-0.46	0.9	0.83	0.83	0.65
Margaritifera_auricularia	Molluscs	CR	CR	18.33	30.66	12.33	25.62	2.53	25.29	4	NA	NA	NA	0.88	0.79	0.79	0.58
Melanopsis_tricarinata	Molluscs	LC	LC	22.82	34.08	11.26	28.92	2.55	29.42	4	NA	NA	NA	0.84	0.76	0.76	0.53
Mercuria_anatina	Molluscs	LC	LC	15.79	22.71	6.92	19.3	1.63	18.88	1	18.66	4.05	-0.64	0.95	0.89	0.89	0.78
Milesiana_schuelei	Molluscs	NT	NT	29.08	35.91	6.83	31.89	1.86	31.3	4	NA	NA	NA	0.84	0.75	0.75	0.5
Moitessieria_olleri	Molluscs	NT	NT	16.97	31.33	14.36	25.65	3.46	26.59	4	NA	NA	NA	0.86	0.77	0.77	0.54
Moitessieria_rolandiana	Molluscs	LC	LC	23.14	29.22	6.08	26.91	1.35	26.63	4	NA	NA	NA	0.95	0.88	0.88	0.76
Moitessieria_simoniana	Molluscs	LC	LC	18.05	29.98	11.93	25.85	2.9	26.68	4	NA	NA	NA	0.89	0.81	0.81	0.62
Musculium_lacustre	Molluscs	NA	LC	9.32	36.13	26.81	22.9	4.38	22.62	1	21.3	14.83	-1.6	0.82	0.74	0.74	0.48
Myosotella_denticulata	Molluscs	LC	LC	18.22	33.29	15.07	25.13	3.28	24.64	4	NA	NA	NA	0.83	0.76	0.76	0.52
Myxas_glutinosa	Molluscs	DD	LC	10.91	29.22	18.31	21.43	3.43	21.36	1	20.65	8.57	-0.78	0.87	0.79	0.79	0.57
Omphiscola_glabra	Molluscs	NT	NT	10.91	36.13	25.22	21.79	4.73	21.28	1	19.62	16.51	-2.17	0.83	0.75	0.75	0.51
Paladilhiopsis_virei	Molluscs	LC	LC	12.42	29.35	16.93	25.63	4.03	27.66	4	NA	NA	NA	0.82	0.77	0.77	0.55
Pauluccinella_minima	Molluscs	LC	LC	20.47	29.81	9.34	26.86	1.97	27.19	4	NA	NA	NA	0.91	0.85	0.85	0.7
Pisidium_casertanum	Molluscs	LC	LC	0.22	48.72	48.5	24.21	7.7	23.62	2	16.97	31.75	-7.24	0.84	0.77	0.77	0.55
Pisidium_conventus	Molluscs	LC	LC	10.91	29.17	18.26	18.89	3.01	19.48	1	18.48	10.69	-0.41	0.9	0.85	0.85	0.7
Pisidium_henslowanum	Molluscs	LC	LC	6.77	36.75	29.98	22.84	4.25	22.69	1	21.78	14.97	-1.06	0.84	0.76	0.76	0.52
Pisidium_obtusale	Molluscs	LC	LC	6.77	36.13	29.36	23.08	4.37	22.99	1	22.11	14.02	-0.97	0.83	0.75	0.75	0.49
Pisidium_pseudosphaerium	Molluscs	LC	LC	9.32	31.23	21.91	21.94	3.8	21.83	1	20.86	10.37	-1.08	0.85	0.76	0.76	0.52
Pisidium_supinum	Molluscs	LC	LC	6.77	35.7	28.93	22.86	3.99	23.03	1	22.49	13.21	-0.37	0.85	0.76	0.76	0.53
Pisidium_waldeni	Molluscs	LC	LC	11.41	23.22	11.81	19.65	2.54	20.12	1	19.67	3.55	0.02	0.91	0.85	0.85	0.7
Plagigeyeria_gladilini	Molluscs	VU	VU	18.69	31.66	12.97	26.41	2.22	26.84	1	26.81	4.85	0.4	0.9	0.83	0.83	0.66
Planorbarius_corneus	Molluscs	LC	LC	9.32	33.9	24.58	22.44	3.87	22.34	1	21.39	12.51	-1.05	0.85	0.76	0.76	0.51
Planorbis_atticus	Molluscs	LC	LC	24.54	33.11	8.57	29.3	1.9	29.31	4	NA	NA	NA	0.88	0.81	0.81	0.62
Planorbis_moquini	Molluscs	LC	NA	22.49	29.81	7.32	27.72	1.83	28.43	4	NA	NA	NA	0.92	0.85	0.85	0.7
Planorbis_planorbis	Molluscs	LC	LC	9.32	44.24	34.92	24.98	5.12	23.99	1	22.8	21.44	-2.18	0.79	0.73	0.73	0.45
Pseudamnicola_moussonii	Molluscs	LC	LC	23.83	30.29	6.46	28.26	1.18	28.5	4	NA	NA	NA	0.95	0.9	0.89	0.79
Pseudamnicola_troglobia	Molluscs	LC	LC	20.41	31.08	10.67	25.56	2.04	26.22	4	NA	NA	NA	0.91	0.84	0.84	0.68
Pseudanodonta_complanata	Molluscs	VU	NT	9.32	34.97	25.65	23.57	3.71	23.1	1	22.4	12.57	-1.17	0.86	0.78	0.78	0.57
Radix_auricularia	Molluscs	LC	LC	1.47	46.55	45.08	24.95	7.01	24.33	1	20.82	25.73	-4.13	0.75	0.72	0.72	0.44
Radix_balthica	Molluscs	LC	LC	9.32	36.13	26.81	22.91	4.33	22.68	1	21.4	14.73	-1.51	0.82	0.74	0.74	0.48
Radomaniola_curta	Molluscs	LC	LC	19.9	33.9	14	26.56	3.01	26.65	4	NA	NA	NA	0.85	0.76	0.76	0.52
Sadleriana_fluminensis	Molluscs	LC	LC	12.42	29.74	17.32	25.03	3.44	25.99	4	NA	NA	NA	0.86	0.78	0.78	0.55
Sadleriana_sadleriana	Molluscs	LC	LC	19.93	28.95	9.02	25.3	2.18	26.03	4	NA	NA	NA	0.91	0.83	0.83	0.67
Sadleriana_schmidtii	Molluscs	LC	LC	20.15	31.08	10.93	25.26	2.17	25.68	4	NA	NA	NA	0.9	0.83	0.83	0.65
Sphaerium_corneum	Molluscs	LC	LC	9.32	40.8	31.48	24.33	4.55	23.78	1	22.94	17.86	-1.39	0.83	0.77	0.77	0.54
Sphaerium_ovale	Molluscs	LC	LC	9.32	36.75	27.43	24.91	3.37	24.26	1	24.18	12.57	-0.73	0.85	0.78	0.78	0.56
Sphaerium_rivicola	Molluscs	VU	LC	9.32	36.75	27.43	24.34	2.87	23.82	1	23.81	12.94	-0.53	0.88	0.81	0.81	0.61
Sphaerium_solidum	Molluscs	NT	NT	13.87	31.88	18.01	23.78	2.33	23.53	1	23.5	8.38	-0.28	0.9	0.83	0.83	0.67
Stagnicola_corvus	Molluscs	LC	LC	9.32	31.66	22.34	22.33	3.96	22.48	1	21.51	10.15	-0.82	0.83	0.74	0.74	0.49
Stagnicola_fuscus	Molluscs	LC	LC	9.32	36.13	26.81	22.31	4.63	21.52	1	20.24	15.89	-2.07	0.82	0.73	0.73	0.47
Stagnicola_turricula	Molluscs	LC	LC	10.23	30.37	20.14	24.51	2.46	24.15	1	24.53	5.84	0.02	0.88	0.81	0.81	0.62
Theodoxus_fluviatilis	Molluscs	LC	LC	9.32	36.13	26.81	24	3.74	23.62	1	23.1	13.03	-0.9	0.84	0.77	0.77	0.54
Theodoxus_prevostianus	Molluscs	EN	EN	19.85	27.52	7.67	26.12	1.34	26.46	4	NA	NA	NA	0.96	0.91	0.91	0.81
Theodoxus_transversalis	Molluscs	EN	EN	15.9	29.43	13.53	25.77	2.22	26.4	1	26.47	2.96	0.7	0.91	0.83	0.83	0.66
Theodoxus_varius	Molluscs	LC	LC	19.9	33.9	14	28.03	3.09	28.62	4	NA	NA	NA	0.83	0.75	0.75	0.5
Turricaspia_lincta	Molluscs	LC	LC	25.22	28.31	3.09	26.75	0.78	26.64	1	26.6	1.71	-0.15	0.97	0.93	0.93	0.86
Turricaspia_lindholmiana	Molluscs	LC	NA	27.11	29.42	2.31	28.24	0.5	28.26	4	NA	NA	NA	0.98	0.94	0.94	0.87
Unio_crassus	Molluscs	EN	VU	9.32	34.33	25.01	22.87	3.8	22.81	1	22.09	12.24	-0.78	0.85	0.76	0.76	0.53
Unio_tumidiformis	Molluscs	VU	VU	28.49	35.46	6.97	32.79	1.79	32.85	4	NA	NA	NA	0.83	0.76	0.76	0.52
Unio_tumidus	Molluscs	LC	LC	1.47	36.75	35.28	21.22	4.26	22.11	3	20.94	15.81	-0.28	0.89	0.82	0.82	0.65
Valvata_macrostoma	Molluscs	LC	LC	9.32	33.9	24.58	22.8	3.46	22.81	1	22.06	11.84	-0.74	0.85	0.77	0.77	0.55
Viviparus_mamillatus	Molluscs	DD	DD	19.9	33.9	14	26.36	3.23	26.27	4	NA	NA	NA	0.83	0.75	0.75	0.51
Viviparus_viviparus	Molluscs	LC	LC	9.32	36.13	26.81	24.05	3.58	23.64	1	23.25	12.88	-0.8	0.85	0.78	0.78	0.56
Aeshna_affinis	Odonates	LC	LC	9.32	39.29	29.97	27.27	4.49	26.58	1	25.45	13.84	-1.82	0.78	0.73	0.73	0.45
Aeshna_caerulea	Odonates	LC	LC	4.44	36.75	32.31	20.81	3.13	21.22	1	20.48	16.27	-0.33	0.89	0.83	0.83	0.65
Aeshna_crenata	Odonates	LC	LC	17.55	29.27	11.72	23.13	1.94	22.8	1	22.55	6.72	-0.58	0.92	0.85	0.85	0.69
Aeshna_cyanea	Odonates	NA	LC	9.32	36.75	27.43	24.75	3.6	23.94	1	23.68	13.07	-1.07	0.85	0.78	0.78	0.56
Aeshna_grandis	Odonates	LC	LC	9.32	31.04	21.72	22.76	2.95	22.82	1	22.47	8.57	-0.29	0.89	0.82	0.82	0.63
Aeshna_isoceles	Odonates	LC	LC	4.93	39.1	34.17	23.91	4.81	23.23	1	22.08	17.02	-1.83	0.82	0.75	0.75	0.5
Aeshna_juncea	Odonates	NA	LC	4.93	36.75	31.82	21.81	3.06	22.17	1	21.55	15.2	-0.26	0.89	0.82	0.82	0.63
Aeshna_mixta	Odonates	LC	LC	9.32	44	34.68	26.77	4.64	25.88	1	24.78	19.22	-1.99	0.78	0.73	0.73	0.47
Aeshna_serrata	Odonates	NA	LC	15.35	36.75	21.4	24.57	3.81	23.21	1	22.65	14.1	-1.92	0.85	0.76	0.76	0.52
Aeshna_viridis	Odonates	LC	NT	19.12	31.93	12.81	24.02	2.43	23.47	1	23.26	8.67	-0.76	0.9	0.84	0.84	0.67
Brachythemis_leucosticta	Odonates	LC	LC	19.55	42.15	22.6	32.24	3.27	31.91	2	31.52	10.63	-0.72	0.78	0.7	0.7	0.41
Brachytron_pratense	Odonates	NA	LC	10.88	41.04	30.16	24.63	3.44	23.88	1	23.63	17.41	-1	0.86	0.79	0.79	0.58
Caliaeschna_microstigma	Odonates	NA	NT	15.35	43.72	28.37	27.51	3.81	27.62	4	NA	NA	NA	0.8	0.72	0.72	0.45
Calopteryx_splendens	Odonates	LC	LC	9.32	45.73	36.41	26.37	5	25.13	1	23.9	21.83	-2.47	0.77	0.73	0.73	0.46
Calopteryx_virgo	Odonates	NA	LC	9.32	38.83	29.51	25.01	4.53	23.92	1	23.08	15.75	-1.93	0.81	0.76	0.76	0.51
Calopteryx_xanthostoma	Odonates	LC	LC	16.08	36.13	20.05	27.66	3.62	27.25	1	26.46	9.67	-1.2	0.81	0.74	0.74	0.48
Coenagrion_armatum	Odonates	LC	LC	12.29	36.75	24.46	23.91	3.76	23.33	1	22.62	14.13	-1.29	0.85	0.77	0.77	0.54
Coenagrion_hastulatum	Odonates	LC	LC	9.32	31.96	22.64	22.55	3.24	22.64	1	22.23	9.73	-0.32	0.88	0.81	0.81	0.61
Coenagrion_mercuriale	Odonates	NT	NT	9.32	41.68	32.36	26.5	4.56	25.89	1	24.59	17.09	-1.91	0.76	0.71	0.71	0.42
Coenagrion_ornatum	Odonates	NA	NT	15.35	38.16	22.81	25.29	2.63	25.22	1	25.48	12.68	0.19	0.87	0.81	0.81	0.62
Coenagrion_puella	Odonates	LC	LC	9.32	38.04	28.72	25.33	3.97	24.39	1	23.89	14.15	-1.44	0.83	0.77	0.77	0.53
Coenagrion_pulchellum	Odonates	NA	LC	9.32	37.8	28.48	25.19	4.27	24.18	1	23.62	14.18	-1.57	0.82	0.76	0.76	0.52
Coenagrion_scitulum	Odonates	NA	LC	15.87	40.28	24.41	27.19	4.1	26.81	1	25.94	14.34	-1.25	0.79	0.73	0.73	0.46
Cordulegaster_bidentata	Odonates	NT	NT	9.32	33.9	24.58	24.18	3.2	24.1	1	24.23	9.67	0.05	0.85	0.79	0.79	0.59
Cordulegaster_heros	Odonates	NT	NT	17.39	33.9	16.51	25.72	2.42	25.99	1	26.06	7.84	0.34	0.89	0.81	0.81	0.62
Cordulegaster_picta	Odonates	NA	VU	19.9	33.35	13.45	27.1	2.7	27.19	4	NA	NA	NA	0.87	0.8	0.8	0.59
Cordulegaster_trinacriae	Odonates	NT	NT	23.87	31.23	7.36	27.54	1.46	27.59	4	NA	NA	NA	0.93	0.88	0.88	0.75
Cordulia_aenea	Odonates	LC	LC	9.32	36.75	27.43	23.7	3.4	23.3	1	22.85	13.9	-0.85	0.87	0.79	0.79	0.58
Diplacodes_lefebvrii	Odonates	LC	LC	9.75	48.85	39.1	35.4	5.21	35.2	7	NA	NA	NA	0.81	0.7	0.7	0.41
Enallagma_cyathigerum	Odonates	LC	LC	9.32	45.63	36.31	24.51	5.09	23.59	1	22.3	23.33	-2.21	0.8	0.74	0.74	0.48
Erythromma_viridulum	Odonates	NA	LC	9.32	40.47	31.15	27.76	4.68	27.33	1	25.85	14.62	-1.91	0.76	0.7	0.7	0.4
Gomphus_flavipes	Odonates	NA	LC	15.35	37.8	22.45	26.62	4.07	25.55	1	24.81	12.99	-1.81	0.81	0.76	0.76	0.52
Gomphus_graslinii	Odonates	NT	NT	16.12	36.13	20.01	27.59	3.54	26.78	4	NA	NA	NA	0.82	0.76	0.76	0.52
Gomphus_pulchellus	Odonates	LC	LC	9.32	36.13	26.81	25.63	4.12	24.75	1	24.18	11.95	-1.45	0.8	0.74	0.74	0.48
Gomphus_schneiderii	Odonates	NA	NT	21.65	40.8	19.15	29.66	2.9	29.79	4	NA	NA	NA	0.83	0.76	0.76	0.51
Gomphus_vulgatissimus	Odonates	NA	LC	9.32	36.75	27.43	24.56	3.21	23.84	1	23.59	13.16	-0.97	0.87	0.8	0.8	0.6
Ischnura_elegans	Odonates	LC	LC	9.32	45.63	36.31	26.56	5.24	25.31	1	23.95	21.68	-2.61	0.76	0.71	0.71	0.42
Ischnura_genei	Odonates	LC	LC	22.49	30.29	7.8	27.87	1.72	28.43	4	NA	NA	NA	0.93	0.87	0.87	0.74
Ischnura_pumilio	Odonates	NA	LC	9.32	40.66	31.34	27.2	4.84	26.59	1	25.23	15.43	-1.97	0.76	0.71	0.71	0.41
Lestes_barbarus	Odonates	LC	LC	9.32	39.1	29.78	27.52	4.57	27	1	25.72	13.38	-1.8	0.77	0.71	0.71	0.42
Lestes_dryas	Odonates	NA	LC	9.32	38.04	28.72	24.58	3.48	23.84	1	23.52	14.52	-1.06	0.86	0.79	0.79	0.59
Lestes_sponsa	Odonates	NA	LC	9.32	36.75	27.43	24.22	3.57	23.8	1	23.45	13.3	-0.77	0.85	0.78	0.78	0.56
Lestes_virens	Odonates	NA	LC	9.32	39.1	29.78	27.02	4.54	26.22	1	25.11	13.99	-1.91	0.79	0.74	0.74	0.47
Leucorrhinia_albifrons	Odonates	LC	LC	9.32	27	17.68	21.85	1.68	21.48	1	21.23	5.77	-0.62	0.94	0.87	0.87	0.74
Leucorrhinia_caudalis	Odonates	LC	LC	12.57	36.75	24.18	24.25	3.04	23.68	1	23.32	13.43	-0.93	0.87	0.81	0.81	0.62
Leucorrhinia_dubia	Odonates	LC	LC	9.32	31.08	21.76	22.16	3.17	22.39	1	21.89	9.19	-0.27	0.89	0.81	0.81	0.61
Leucorrhinia_pectoralis	Odonates	NA	LC	12.42	36.75	24.33	24.63	3.12	23.94	1	23.81	12.94	-0.82	0.87	0.8	0.8	0.59
Libellula_depressa	Odonates	NA	LC	9.32	38.16	28.84	25.02	3.44	24.28	1	24.09	14.07	-0.93	0.86	0.79	0.79	0.58
Libellula_fulva	Odonates	NA	LC	9.32	36.75	27.43	24.83	3.14	24.21	1	24.13	12.62	-0.7	0.87	0.8	0.8	0.6
Libellula_quadrimaculata	Odonates	LC	LC	9.32	41.26	31.94	25.16	4.85	23.92	1	22.99	18.27	-2.17	0.8	0.75	0.75	0.51
Macromia_splendens	Odonates	VU	VU	20.75	35.91	15.16	27.79	3.08	27.2	4	NA	NA	NA	0.84	0.77	0.77	0.54
Nehalennia_speciosa	Odonates	NT	NT	14.48	32.5	18.02	24.96	2.7	24.2	1	24.2	8.3	-0.76	0.88	0.81	0.81	0.63
Ophiogomphus_cecilia	Odonates	LC	LC	14.89	37.6	22.71	24.75	3.52	23.65	1	23.26	14.34	-1.49	0.86	0.79	0.79	0.58
Orthetrum_cancellatum	Odonates	LC	LC	9.32	44.14	34.82	26.29	4.74	25.08	1	24.03	20.11	-2.26	0.79	0.74	0.74	0.47
Orthetrum_chrysostigma	Odonates	LC	LC	17.16	48.85	31.69	35.88	4.91	35.71	7	NA	NA	NA	0.82	0.72	0.72	0.44
Oxygastra_curtisii	Odonates	NT	NT	14.21	36.13	21.92	25.94	3.36	25.43	1	25.27	10.86	-0.67	0.84	0.77	0.77	0.54
Pantala_flavescens	Odonates	LC	NA	0.22	48.85	48.63	30.39	7.94	31.84	5	NA	NA	NA	0.77	0.74	0.74	0.49
Platycnemis_acutipennis	Odonates	LC	LC	16.01	36.13	20.12	27.19	3.84	26.75	1	26.01	10.12	-1.18	0.79	0.73	0.73	0.46
Platycnemis_latipes	Odonates	LC	LC	16.01	36.13	20.12	28.1	3.7	27.97	1	27.05	9.08	-1.05	0.79	0.72	0.72	0.45
Platycnemis_pennipes	Odonates	LC	LC	9.32	36.75	27.43	24.61	3.44	23.83	1	23.41	13.34	-1.2	0.86	0.79	0.79	0.59
Pyrrhosoma_nymphula	Odonates	NA	LC	9.32	36.75	27.43	23.92	3.58	23.46	1	23.01	13.74	-0.91	0.86	0.79	0.79	0.57
Somatochlora_flavomaculata	Odonates	NA	LC	9.32	40.95	31.63	24.58	3.38	23.81	1	23.55	17.4	-1.03	0.86	0.8	0.8	0.59
Somatochlora_meridionalis	Odonates	NA	LC	18.07	33.9	15.83	26.72	2.52	26.95	1	26.83	7.07	0.11	0.89	0.8	0.8	0.61
Somatochlora_metallica	Odonates	LC	LC	9.32	36.75	27.43	23.39	3.73	23.17	1	22.67	14.08	-0.72	0.86	0.78	0.78	0.55
Somatochlora_sahlbergi	Odonates	DD	DD	13.07	21.32	8.25	17.34	2	17.84	4	NA	NA	NA	0.94	0.89	0.89	0.78
Sympecma_fusca	Odonates	LC	LC	9.32	45.34	36.02	27.61	4.59	27.07	1	25.77	19.57	-1.84	0.77	0.71	0.71	0.42
Sympecma_paedisca	Odonates	NA	LC	9.32	42.45	33.13	27.34	5.03	25.92	2	24.59	17.86	-2.75	0.75	0.7	0.7	0.41
Sympetrum_flaveolum	Odonates	NA	LC	9.32	34.19	24.87	24.25	3.43	23.69	1	23.26	10.93	-0.99	0.86	0.79	0.79	0.59
Sympetrum_pedemontanum	Odonates	NA	LC	9.32	39.1	29.78	27.09	4.87	25.77	1	24.72	14.38	-2.37	0.77	0.72	0.72	0.43
Sympetrum_sanguineum	Odonates	LC	LC	1.47	40.94	39.47	26.67	5	26.06	1	24.76	16.18	-1.91	0.77	0.72	0.72	0.45
Sympetrum_sinaiticum	Odonates	NA	LC	20.05	43.25	23.2	36.14	4.73	37.25	1	41.11	2.14	4.97	0.79	0.72	0.72	0.44
Sympetrum_striolatum	Odonates	LC	LC	9.32	43.89	34.57	26.46	5.01	25.62	1	24.33	19.56	-2.13	0.76	0.71	0.71	0.43
Sympetrum_vulgatum	Odonates	NA	LC	9.32	36.75	27.43	24.72	3.29	24.08	1	23.94	12.81	-0.78	0.86	0.79	0.79	0.59
Trithemis_festiva	Odonates	LC	LC	10.45	44.57	34.12	36.53	3.89	36.83	1	38.25	6.32	1.72	0.84	0.79	0.79	0.58
Trithemis_kirbyi	Odonates	LC	NA	9.75	48.85	39.1	35.78	5.01	35.94	7	NA	NA	NA	0.82	0.72	0.72	0.43
Agrostis_canina	Plants	NA	LC	-3	34.52	37.52	21.21	5.5	22.3	3	21.33	13.19	0.12	0.84	0.74	0.74	0.48
Agrostis_stolonifera	Plants	NA	LC	6.77	44.06	37.29	23.83	4.76	23.39	1	22.39	21.67	-1.44	0.81	0.75	0.75	0.49
Alisma_gramineum	Plants	NA	LC	9.32	38.87	29.55	23.68	4.11	23.17	1	22.4	16.47	-1.28	0.84	0.76	0.76	0.52
Alisma_lanceolatum	Plants	NA	LC	-5.7	40.8	46.5	16.21	12	22.42	6	NA	NA	NA	0.88	0.79	0.79	0.58
Alisma_wahlenbergii	Plants	VU	VU	19.17	22.08	2.91	20.66	0.87	20.51	4	NA	NA	NA	0.96	0.93	0.93	0.87
Allium_schmitzii	Plants	VU	VU	24.99	34.44	9.45	29.84	2.3	29.27	4	NA	NA	NA	0.84	0.75	0.75	0.5
Alopecurus_aequalis	Plants	NA	LC	6.77	39.8	33.03	22.94	4.09	22.89	1	22.2	17.6	-0.74	0.85	0.76	0.76	0.52
Anagallis_crassifolia	Plants	NT	VU	24.75	35.88	11.13	29.56	2.47	29.95	4	NA	NA	NA	0.84	0.76	0.76	0.51
Apium_crassipes	Plants	NT	NT	23	34.42	11.42	29.56	2.07	29.39	4	NA	NA	NA	0.87	0.79	0.79	0.58
Apium_inundatum	Plants	LC	LC	12.19	36.41	24.22	21.58	3.29	21.46	1	20.61	15.8	-0.97	0.88	0.81	0.81	0.62
Arundo_donax	Plants	NA	LC	9.32	38.87	29.55	27.22	3.91	27.26	1	26.72	12.15	-0.5	0.81	0.74	0.74	0.49
Baldellia_alpestris	Plants	NT	NT	22.12	33.8	11.68	26.75	2.99	26.68	4	NA	NA	NA	0.85	0.79	0.79	0.58
Beckmannia_eruciformis	Plants	NA	DD	4	35.7	31.7	23.92	3.6	23.66	1	23.52	12.18	-0.4	0.85	0.77	0.77	0.54
Berula_erecta	Plants	NA	LC	9.32	35.8	26.48	24.06	3.56	23.8	1	23.62	12.18	-0.44	0.84	0.77	0.77	0.53
Bidens_cernua	Plants	NA	LC	9.32	36.13	26.81	23.95	3.27	23.39	1	23.04	13.09	-0.91	0.87	0.8	0.8	0.59
Bidens_tripartita	Plants	NA	LC	9.32	34.33	25.01	23.73	3.15	23.38	1	23.03	11.3	-0.7	0.87	0.8	0.8	0.6
Bolboschoenus_glaucus	Plants	NA	LC	15.87	36.13	20.26	27.94	3.18	27.93	1	27.38	8.75	-0.56	0.84	0.76	0.76	0.52
Bolboschoenus_laticarpus	Plants	NA	LC	10.23	31.7	21.47	24.76	2.72	24.32	1	24.46	7.24	-0.3	0.88	0.81	0.81	0.62
Bolboschoenus_maritimus	Plants	NA	LC	9.32	41.94	32.62	24.73	3.86	24.1	1	23.89	18.05	-0.84	0.84	0.77	0.77	0.55
Brachiaria_eruciformis	Plants	LC	LC	18.22	41.94	23.72	28.2	3.61	27.91	1	27.2	14.74	-1	0.81	0.74	0.74	0.48
Butomus_umbellatus	Plants	NA	LC	9.32	35.91	26.59	23.42	3.32	23.09	1	22.47	13.44	-0.95	0.87	0.79	0.79	0.58
Calla_palustris	Plants	NA	LC	4	35.7	31.7	22.97	3.42	22.71	1	22.15	13.55	-0.82	0.87	0.79	0.79	0.58
Callitriche_brutia	Plants	NA	LC	-5.7	45.82	51.52	13.03	12.36	13.03	6	NA	NA	NA	0.85	0.75	0.74	0.49
Callitriche_cophocarpa	Plants	LC	LC	9.32	30.16	20.84	22.61	2.83	22.85	1	22.42	7.74	-0.19	0.88	0.82	0.82	0.63
Callitriche_lenisulca	Plants	NA	LC	24.48	31.87	7.39	28.23	1.65	28.61	4	NA	NA	NA	0.92	0.85	0.85	0.7
Callitriche_platycarpa	Plants	LC	LC	9.32	29.91	20.59	21.73	2.66	21.93	1	21.34	8.57	-0.39	0.89	0.82	0.82	0.63
Caltha_palustris	Plants	NA	LC	6.77	33.9	27.13	22.21	3.56	22.5	1	21.99	11.91	-0.22	0.88	0.79	0.79	0.59
Carex_acuta	Plants	NA	LC	9.32	35.76	26.44	22.45	3.3	22.52	1	21.88	13.88	-0.57	0.88	0.8	0.8	0.59
Carex_acutiformis	Plants	NA	LC	9.32	34.3	24.98	23.45	3.23	23.43	1	22.94	11.36	-0.51	0.85	0.78	0.78	0.56
Carex_appropinquata	Plants	NA	LC	9.32	33.9	24.58	22.65	2.83	22.67	1	22.25	11.65	-0.4	0.89	0.82	0.82	0.63
Carex_atherodes	Plants	NA	DD	3.1	29.88	26.78	21.6	3.07	21.99	1	21.37	8.51	-0.23	0.89	0.82	0.82	0.64
Carex_canescens	Plants	NA	LC	6.77	31.66	24.89	21.43	3.29	21.99	1	21.32	10.34	-0.11	0.89	0.81	0.81	0.63
Carex_elata	Plants	NA	LC	9.32	36.13	26.81	23.67	3.23	23.27	1	22.88	13.25	-0.79	0.87	0.81	0.81	0.61
Carex_lasiocarpa	Plants	NA	LC	9.32	31.38	22.06	22.48	3.43	22.56	1	21.99	9.39	-0.49	0.87	0.79	0.79	0.58
Carex_limosa	Plants	NA	LC	6.77	32.43	25.66	21.91	3.55	22.24	1	21.54	10.89	-0.37	0.88	0.79	0.79	0.59
Carex_paniculata	Plants	NA	LC	6.77	36.13	29.36	23.8	3.92	23.74	1	23.45	12.68	-0.35	0.84	0.78	0.78	0.55
Carex_pseudocyperus	Plants	NA	LC	9.32	33.48	24.16	23.89	2.83	23.66	1	23.54	9.94	-0.35	0.88	0.81	0.81	0.61
Carex_riparia	Plants	NA	LC	9.32	34.44	25.12	23.86	3.01	23.54	1	23.33	11.11	-0.53	0.87	0.8	0.8	0.6
Carex_rostrata	Plants	NA	LC	6.77	32.9	26.13	22.13	3.59	22.41	1	21.82	11.08	-0.31	0.88	0.79	0.79	0.58
Carex_vesicaria	Plants	NA	LC	9.32	33.9	24.58	22.45	3.42	22.54	1	21.94	11.96	-0.51	0.87	0.79	0.79	0.58
Catabrosa_aquatica	Plants	NA	LC	6.77	40.8	34.03	23.22	4.56	22.96	1	21.98	18.82	-1.24	0.83	0.75	0.75	0.51
Ceratophyllum_demersum	Plants	LC	LC	9.32	36.13	26.81	24.01	3.44	23.45	1	22.98	13.15	-1.03	0.86	0.79	0.79	0.58
Ceratophyllum_submersum	Plants	NA	LC	9.32	33.9	24.58	24.56	2.91	24.08	1	24.16	9.74	-0.4	0.88	0.8	0.8	0.61
Ceratophyllum_tanaiticum	Plants	DD	NA	20.58	31.7	11.12	25.42	2.57	24.61	1	24.52	7.18	-0.9	0.88	0.81	0.81	0.62
Cicuta_virosa	Plants	NA	LC	9.81	32.9	23.09	22.16	3.08	21.8	1	20.97	11.93	-1.19	0.89	0.8	0.8	0.59
Cladium_mariscus	Plants	NA	LC	9.32	34.33	25.01	23.79	3.07	23.35	1	23.12	11.21	-0.67	0.88	0.79	0.79	0.58
Cyperus_difformis	Plants	LC	LC	10.88	36.02	25.14	26.73	3.07	26.73	1	26.43	9.59	-0.3	0.86	0.8	0.8	0.59
Cyperus_fuscus	Plants	NA	LC	3.1	36.13	33.03	24.89	3.22	24.2	1	24.16	11.97	-0.73	0.87	0.81	0.81	0.61
Cyperus_glaber	Plants	NA	LC	10.23	33.9	23.67	26.8	3.11	27.39	1	26.99	6.91	0.19	0.86	0.79	0.79	0.59
Cyperus_glomeratus	Plants	NA	LC	9.32	33.9	24.58	25.82	3.03	25.99	1	25.99	7.91	0.17	0.87	0.8	0.8	0.6
Cyperus_longus	Plants	LC	LC	10.23	37.52	27.29	26.46	3.52	26.68	1	26.36	11.16	-0.1	0.84	0.76	0.76	0.52
Cyperus_michelianus	Plants	LC	NT	10.08	42.1	32.02	26.01	3.57	25.22	1	25	17.1	-1.01	0.84	0.79	0.79	0.58
Elatine_ambigua	Plants	NA	DD	18.38	29.43	11.05	24.96	2.5	25.24	1	25.72	3.71	0.76	0.88	0.81	0.81	0.61
Eleocharis_acicularis	Plants	NA	LC	6.77	35.31	28.54	23.06	4.01	23.11	1	22.6	12.71	-0.46	0.85	0.77	0.77	0.54
Eleocharis_carniolica	Plants	LC	LC	10.23	31.57	21.34	25.41	2.74	25.89	1	25.96	5.61	0.55	0.89	0.83	0.83	0.66
Eleocharis_palustris	Plants	NA	LC	6.77	36.13	29.36	23.47	4.16	23.32	1	22.84	13.29	-0.63	0.84	0.76	0.76	0.52
Eleocharis_quinqueflora	Plants	NA	LC	6.77	41.19	34.42	23.36	5.15	22.75	1	21.31	19.88	-2.05	0.8	0.73	0.73	0.45
Eleocharis_uniglumis	Plants	NA	LC	6.77	35.8	29.03	23.44	3.9	23.39	1	23.1	12.7	-0.34	0.85	0.77	0.77	0.55
Equisetum_fluviatile	Plants	NA	LC	6.77	33.9	27.13	22.41	3.73	22.57	1	21.95	11.95	-0.46	0.87	0.78	0.78	0.56
Equisetum_palustre	Plants	NA	LC	6.77	35.14	28.37	22.35	3.74	22.54	1	21.9	13.24	-0.45	0.87	0.78	0.78	0.57
Eriophorum_angustifolium	Plants	NA	LC	2.83	33.9	31.07	21.81	4.06	22.29	3	21.44	12.46	-0.37	0.86	0.78	0.78	0.56
Eryngium_viviparum	Plants	EN	EN	21.54	29.05	7.51	25.73	1.86	25.37	4	NA	NA	NA	0.91	0.84	0.84	0.68
Fimbristylis_bisumbellata	Plants	LC	LC	9.32	42.65	33.33	27.9	5.12	27.15	1	26.05	16.6	-1.85	0.77	0.72	0.72	0.44
Glyceria_fluitans	Plants	NA	LC	6.77	35	28.23	22.74	3.71	22.74	1	22.32	12.68	-0.42	0.86	0.78	0.78	0.57
Glyceria_maxima	Plants	NA	LC	9.32	33.48	24.16	23.62	2.74	23.39	1	23.3	10.18	-0.32	0.89	0.81	0.81	0.62
Glyceria_nemoralis	Plants	NA	LC	18.38	31.57	13.19	25.22	2.22	25.16	1	25.53	6.04	0.31	0.89	0.83	0.83	0.66
Glyceria_notata	Plants	NA	LC	9.32	35.14	25.82	24.07	3.03	23.69	1	23.54	11.6	-0.53	0.87	0.8	0.8	0.6
Gratiola_officinalis	Plants	NA	LC	9.32	36.13	26.81	24.04	3.45	23.65	1	23.44	12.69	-0.6	0.86	0.78	0.78	0.57
Groenlandia_densa	Plants	NA	LC	9.32	35.8	26.48	24.61	3.78	24.14	1	23.96	11.84	-0.65	0.82	0.76	0.76	0.51
Hippuris_vulgaris	Plants	NA	LC	2.83	33.9	31.07	22.35	4.07	22.78	1	22.13	11.77	-0.22	0.87	0.79	0.79	0.57
Hottonia_palustris	Plants	NA	LC	9.32	30.24	20.92	23.66	2.6	23.5	1	23.53	6.71	-0.13	0.89	0.82	0.82	0.63
Hydrocotyle_vulgaris	Plants	NA	LC	4.59	38.87	34.28	22.89	4.52	22.89	1	21.64	17.23	-1.25	0.82	0.74	0.74	0.48
Hypericum_elodes	Plants	LC	LC	10.23	35.15	24.92	21.1	3.35	20.85	1	19.6	15.55	-1.5	0.88	0.81	0.81	0.62
Iris_pseudacorus	Plants	NA	LC	9.32	35.46	26.14	24.03	3.43	23.62	1	23.32	12.14	-0.71	0.86	0.79	0.79	0.57
Isolepis_fluitans	Plants	LC	LC	12.19	37.15	24.96	23.03	4.28	22.28	1	20.84	16.31	-2.19	0.82	0.76	0.76	0.53
Juncus_articulatus	Plants	LC	LC	6.77	36.13	29.36	23.76	3.96	23.47	1	23.15	12.98	-0.61	0.85	0.77	0.77	0.55
Juncus_bufonius	Plants	LC	LC	7.27	36.13	28.86	23.04	4.07	22.97	1	22.34	13.79	-0.7	0.85	0.76	0.76	0.53
Juncus_bulbosus	Plants	NA	LC	6.77	35.8	29.03	22.13	3.93	22.28	1	21.53	14.27	-0.6	0.86	0.77	0.77	0.53
Juncus_effusus	Plants	LC	LC	9.32	36.13	26.81	23.82	3.48	23.43	1	23	13.13	-0.82	0.86	0.79	0.79	0.57
Juncus_fontanesii	Plants	NA	LC	18.22	36.13	17.91	28.44	3.18	28.3	1	27.54	8.59	-0.9	0.82	0.75	0.75	0.49
Juncus_heterophyllus	Plants	NT	LC	18.46	36.13	17.67	27.86	3.32	28.04	1	27.02	9.11	-0.84	0.81	0.75	0.75	0.5
Juncus_subnodulosus	Plants	NA	LC	9.32	35.91	26.59	24.06	3.62	23.66	1	23.28	12.63	-0.78	0.84	0.76	0.76	0.52
Juncus_tenageia	Plants	NA	LC	10.23	36.13	25.9	25.91	3.36	25.83	1	25.58	10.55	-0.33	0.84	0.77	0.77	0.55
Lemna_gibba	Plants	LC	LC	9.32	43.06	33.74	24.85	3.9	24.27	1	23.91	19.15	-0.94	0.83	0.77	0.77	0.55
Lemna_minor	Plants	LC	LC	9.32	36.75	27.43	24.02	3.66	23.54	1	23.15	13.6	-0.87	0.85	0.78	0.78	0.55
Lemna_trisulca	Plants	LC	LC	9.32	36.75	27.43	24.12	3.26	23.63	1	23.38	13.37	-0.74	0.87	0.79	0.79	0.58
Limosella_aquatica	Plants	NA	LC	-5.38	34.33	39.71	20.17	7.64	22.3	6	NA	NA	NA	0.84	0.75	0.75	0.5
Lindernia_procumbens	Plants	LC	LC	18.17	31.7	13.53	25.72	2.48	25.37	1	25.39	6.31	-0.33	0.88	0.82	0.82	0.64
Ludwigia_palustris	Plants	NA	LC	10.23	35.93	25.7	24.69	3.33	24.66	1	24.92	11.01	0.23	0.85	0.78	0.78	0.57
Luronium_natans	Plants	LC	LC	16.12	28.26	12.14	22.15	2.54	22.26	1	21.72	6.54	-0.43	0.88	0.81	0.81	0.62
Lycopus_europaeus	Plants	NA	LC	9.32	36.13	26.81	24.51	3.42	23.96	1	23.79	12.34	-0.72	0.86	0.79	0.79	0.58
Lysimachia_dubia	Plants	NA	DD	18.59	33.9	15.31	26.19	2.36	26.25	1	26.27	7.63	0.08	0.89	0.83	0.83	0.67
Lysimachia_nummularia	Plants	NA	LC	9.32	33.9	24.58	24.04	2.99	23.6	1	23.43	10.47	-0.61	0.88	0.8	0.8	0.61
Lysimachia_vulgaris	Plants	NA	LC	9.32	36.13	26.81	23.94	3.29	23.54	1	23.2	12.93	-0.74	0.87	0.8	0.8	0.59
Lythrum_borysthenicum	Plants	NA	LC	18.22	36.13	17.91	28.51	3.27	28.45	1	27.44	8.69	-1.07	0.82	0.75	0.75	0.49
Lythrum_hyssopifolia	Plants	NA	LC	10.23	36.13	25.9	24.22	3.59	23.97	1	23.96	12.17	-0.26	0.85	0.78	0.78	0.55
Lythrum_portula	Plants	NA	LC	9.32	36.13	26.81	24.12	3.22	23.62	1	23.38	12.75	-0.74	0.87	0.8	0.8	0.6
Lythrum_salicaria	Plants	NA	LC	9.32	36.13	26.81	23.98	3.41	23.4	1	22.89	13.24	-1.09	0.87	0.79	0.79	0.59
Lythrum_thymifolia	Plants	NA	LC	16.01	35.96	19.95	27.75	3.37	27.65	1	27.01	8.95	-0.74	0.82	0.75	0.75	0.51
Lythrum_tribracteatum	Plants	NA	LC	14.49	36.13	21.64	26.67	3.1	26.64	1	26.22	9.91	-0.45	0.85	0.8	0.8	0.6
Marsilea_batardae	Plants	EN	EN	29.39	35.46	6.07	33.21	1.72	33.17	4	NA	NA	NA	0.85	0.78	0.78	0.56
Mentha_aquatica	Plants	NA	LC	9.32	36.13	26.81	24.14	3.22	23.73	1	23.6	12.53	-0.54	0.87	0.8	0.8	0.6
Mentha_pulegium	Plants	NA	LC	9.32	36.13	26.81	24.54	3.62	24.13	1	24.07	12.06	-0.47	0.84	0.77	0.77	0.54
Menyanthes_trifoliata	Plants	NA	LC	3.39	33.82	30.43	21.87	4.08	22.36	3	21.62	12.2	-0.25	0.86	0.78	0.78	0.56
Montia_fontana	Plants	NA	LC	6.77	34.86	28.09	21.58	4.04	21.72	1	20.62	14.24	-0.96	0.86	0.78	0.78	0.55
Myosotis_laxa	Plants	NA	LC	9.32	36.13	26.81	23.03	3.71	23.08	1	22.49	13.64	-0.54	0.86	0.78	0.78	0.56
Myosotis_secunda	Plants	LC	LC	12.31	35.79	23.48	22.79	4.8	21.39	1	19.38	16.41	-3.41	0.81	0.73	0.73	0.47
Myriophyllum_spicatum	Plants	NA	LC	6.77	35.8	29.03	23.33	3.77	23.21	1	22.83	12.97	-0.5	0.86	0.78	0.78	0.56
Myriophyllum_verticillatum	Plants	NA	LC	6.77	33.9	27.13	23.48	3.36	23.26	1	23.06	10.84	-0.42	0.87	0.8	0.8	0.6
Najas_marina	Plants	LC	LC	10.23	36.13	25.9	25.18	2.98	24.73	1	24.86	11.27	-0.32	0.87	0.8	0.8	0.59
Najas_minor	Plants	LC	LC	10.23	36.13	25.9	25.16	2.87	24.56	1	24.65	11.48	-0.51	0.88	0.81	0.81	0.63
Nuphar_lutea	Plants	NA	LC	9.32	35.13	25.81	22.93	3.12	22.87	1	22.46	12.67	-0.47	0.88	0.8	0.8	0.6
Nymphaea_alba	Plants	NA	LC	9.32	35.46	26.14	23.7	3.35	23.4	1	23.17	12.29	-0.53	0.87	0.79	0.79	0.58
Nymphaea_tetragona	Plants	LC	LC	17.7	33.88	16.18	22.27	1.87	22.21	1	21.85	12.03	-0.42	0.93	0.87	0.87	0.73
Nymphoides_peltata	Plants	NA	LC	9.32	33.9	24.58	24.6	3.21	24.2	1	24.35	9.55	-0.25	0.86	0.79	0.79	0.58
Oenanthe_aquatica	Plants	NA	LC	9.32	33.11	23.79	24.11	2.87	23.65	1	23.52	9.59	-0.59	0.88	0.81	0.81	0.61
Panicum_repens	Plants	LC	LC	16.25	41.94	25.69	27.93	4.08	27.52	1	26.78	15.16	-1.15	0.82	0.76	0.76	0.52
Persicaria_amphibia	Plants	NA	LC	9.32	34.1	24.78	23.25	3.32	22.99	1	22.41	11.69	-0.84	0.87	0.79	0.79	0.58
Persicaria_hydropiper	Plants	NA	LC	9.32	35.22	25.9	23.44	3.18	23.22	1	22.72	12.5	-0.72	0.87	0.79	0.79	0.59
Persicaria_lapathifolia	Plants	NA	LC	9.32	35.46	26.14	22.88	3.75	22.67	1	21.98	13.48	-0.9	0.86	0.77	0.77	0.55
Persicaria_maculosa	Plants	NA	LC	9.32	35.14	25.82	24.06	3.53	23.95	1	23.94	11.2	-0.12	0.85	0.78	0.78	0.56
Persicaria_salicifolia	Plants	NA	LC	15.8	34.57	18.77	27.86	2.63	28.11	1	27.71	6.86	-0.15	0.87	0.8	0.8	0.6
Phalaris_arundinacea	Plants	NA	LC	9.32	36.02	26.7	22.93	3.75	22.82	1	22.15	13.87	-0.78	0.86	0.77	0.77	0.55
Phragmites_australis	Plants	NA	LC	9.32	36.13	26.81	23.32	3.96	23.1	1	22.39	13.74	-0.93	0.85	0.77	0.77	0.53
Pilularia_globulifera	Plants	NT	NT	12.16	32.14	19.98	22.41	2.97	21.98	1	21.48	10.66	-0.93	0.88	0.8	0.8	0.59
Pilularia_minuta	Plants	EN	EN	19.94	35.88	15.94	29.5	3.37	30.18	4	NA	NA	NA	0.78	0.71	0.71	0.42
Potamogeton_alpinus	Plants	LC	LC	8.92	33.11	24.19	21.56	3.11	22.05	1	21.46	11.65	-0.1	0.9	0.82	0.82	0.64
Potamogeton_berchtoldii	Plants	NA	LC	6.77	33.33	26.56	22.3	3.63	22.5	1	21.91	11.42	-0.39	0.87	0.79	0.79	0.58
Potamogeton_coloratus	Plants	NA	LC	9.32	36.13	26.81	24.56	4.24	24.03	1	23.36	12.77	-1.2	0.8	0.73	0.73	0.46
Potamogeton_crispus	Plants	LC	LC	9.32	35.46	26.14	24.09	2.99	23.69	1	23.61	11.85	-0.48	0.88	0.8	0.8	0.61
Potamogeton_gramineus	Plants	NA	LC	2.93	35.8	32.87	22.31	4.46	22.6	3	21.87	13.93	-0.44	0.85	0.76	0.76	0.53
Potamogeton_lucens	Plants	LC	LC	9.32	35.22	25.9	23.87	3.1	23.43	1	23.17	12.05	-0.7	0.88	0.8	0.8	0.59
Potamogeton_natans	Plants	LC	LC	6.77	33.9	27.13	22.95	3.89	22.9	1	22.34	11.56	-0.61	0.86	0.77	0.77	0.54
Potamogeton_nodosus	Plants	LC	LC	9.32	36.13	26.81	24.35	3.12	23.86	1	23.8	12.33	-0.55	0.87	0.8	0.8	0.6
Potamogeton_obtusifolius	Plants	LC	LC	6.77	32.9	26.13	23.09	3.32	22.93	1	22.56	10.34	-0.53	0.88	0.81	0.81	0.61
Potamogeton_perfoliatus	Plants	NA	LC	7.99	34.33	26.34	22.68	3.83	22.7	1	22.07	12.26	-0.61	0.86	0.77	0.78	0.55
Potamogeton_pusillus	Plants	LC	LC	-5.7	36.13	41.83	15.68	11.55	21.94	6	NA	NA	NA	0.89	0.8	0.8	0.59
Potamogeton_schweinfurthii	Plants	NA	DD	22.49	30.58	8.09	27.78	1.69	28.29	4	NA	NA	NA	0.93	0.86	0.87	0.73
Potamogeton_trichoides	Plants	LC	LC	9.32	36.13	26.81	24.32	2.95	23.84	1	23.79	12.34	-0.53	0.88	0.81	0.81	0.62
Pycreus_flavescens	Plants	LC	LC	9.81	36.13	26.32	25.31	2.88	24.73	1	24.8	11.33	-0.51	0.88	0.81	0.81	0.62
Ranunculus_aquatilis	Plants	NA	LC	9.32	35.76	26.44	23.74	3.38	23.55	1	23.05	12.71	-0.69	0.85	0.78	0.78	0.55
Ranunculus_baudotii	Plants	LC	LC	13.87	34.52	20.65	22.75	3.85	21.58	1	20.58	13.94	-2.17	0.85	0.76	0.76	0.53
Ranunculus_flammula	Plants	NA	LC	9.32	35.22	25.9	23.15	3.02	23.09	1	22.76	12.46	-0.39	0.88	0.81	0.81	0.62
Ranunculus_fluitans	Plants	LC	LC	9.32	30.5	21.18	22.53	3.04	22.62	1	22.12	8.38	-0.41	0.87	0.79	0.79	0.58
Ranunculus_lateriflorus	Plants	NA	LC	12.19	34.57	22.38	26.32	3	26.74	1	26.42	8.15	0.1	0.85	0.79	0.79	0.57
Ranunculus_peltatus	Plants	NA	LC	11.41	36.13	24.72	22.32	4.24	21.55	1	20.48	15.65	-1.84	0.84	0.74	0.74	0.48
Ranunculus_rionii	Plants	NA	LC	11.02	33.11	22.09	25.72	2.4	25.83	1	25.93	7.18	0.21	0.89	0.84	0.84	0.68
Ranunculus_saniculifolius	Plants	NA	LC	20.01	36.13	16.12	29.7	3.08	29.64	1	28.58	7.55	-1.12	0.8	0.71	0.71	0.41
Ranunculus_sphaerospermus	Plants	NA	LC	26.51	34.33	7.82	29.57	1.78	29.54	4	NA	NA	NA	0.89	0.84	0.84	0.68
Ranunculus_trichophyllus	Plants	NA	LC	6.77	36.13	29.36	22.6	4.76	22.47	1	21.12	15.01	-1.48	0.81	0.72	0.72	0.45
Rorippa_amphibia	Plants	NA	LC	9.32	34.33	25.01	23.63	2.71	23.39	1	23.28	11.05	-0.35	0.89	0.81	0.81	0.62
Rorippa_microphylla	Plants	NA	LC	10.23	35.76	25.53	23.06	4.24	22.17	1	20.93	14.83	-2.13	0.83	0.76	0.76	0.51
Saccharum_ravennae	Plants	NA	LC	18.69	34.52	15.83	27.98	2.4	28.25	1	27.84	6.68	-0.14	0.88	0.81	0.81	0.62
Sagittaria_sagittifolia	Plants	LC	LC	9.32	33.11	23.79	23.53	3.05	23.16	1	22.63	10.48	-0.9	0.88	0.8	0.8	0.61
Samolus_valerandi	Plants	NA	LC	10.23	35.8	25.57	24.47	3.32	24.07	1	24.02	11.78	-0.45	0.85	0.78	0.78	0.56
Schoenoplectus_lacustris	Plants	NA	LC	4	41.66	37.66	23.56	4.48	23.24	1	22.28	19.38	-1.28	0.83	0.75	0.75	0.5
Schoenoplectus_triqueter	Plants	NA	LC	9.32	31.7	22.38	24.95	3.35	25.13	3	25.34	6.36	0.39	0.85	0.77	0.77	0.54
Scirpus_sylvaticus	Plants	NA	LC	4	34.19	30.19	22.64	3.86	22.66	1	21.9	12.29	-0.74	0.86	0.77	0.77	0.54
Scolochloa_festucacea	Plants	NA	LC	4	35.7	31.7	23.49	3.61	23.3	1	22.98	12.72	-0.51	0.85	0.77	0.77	0.54
Sparganium_emersum	Plants	LC	LC	9.32	33.48	24.16	22.97	3.18	22.82	1	22.29	11.19	-0.68	0.88	0.8	0.8	0.6
Sparganium_erectum	Plants	NA	LC	9.32	35.46	26.14	24.16	3.34	23.75	1	23.52	11.94	-0.64	0.86	0.79	0.79	0.58
Sparganium_natans	Plants	NA	NT	6.77	33.75	26.98	22.11	3.38	22.4	1	21.89	11.86	-0.22	0.88	0.81	0.81	0.61
Spirodela_polyrhiza	Plants	LC	LC	9.32	35.76	26.44	24.43	3.2	23.84	1	23.66	12.1	-0.77	0.87	0.8	0.8	0.6
Stuckenia_pectinata	Plants	LC	LC	9.32	35.79	26.47	23.98	3.41	23.52	1	23.21	12.58	-0.77	0.86	0.78	0.78	0.57
Trapa_natans	Plants	LC	NT	4.44	35.7	31.26	24.02	3.53	23.8	1	23.78	11.92	-0.24	0.86	0.78	0.78	0.56
Triglochin_bulbosa	Plants	NA	LC	16.97	33.9	16.93	27.44	2.78	27.99	1	27.59	6.31	0.15	0.86	0.79	0.79	0.59
Urtica_kioviensis	Plants	DD	DD	19.12	29.16	10.04	26.01	1.86	26.28	1	26.37	2.79	0.36	0.92	0.86	0.86	0.72
Utricularia_australis	Plants	LC	LC	3.1	35.14	32.04	22.87	3.61	22.77	1	22.27	12.87	-0.6	0.86	0.78	0.78	0.57
Utricularia_bremii	Plants	DD	DD	12.19	31.23	19.04	25.22	2.86	25.78	1	25.96	5.27	0.74	0.88	0.8	0.8	0.61
Utricularia_gibba	Plants	LC	NT	24.18	41.83	17.65	36.56	3.6	36.99	4	NA	NA	NA	0.83	0.75	0.75	0.5
Utricularia_minor	Plants	NA	LC	-1.45	33.9	35.35	21.63	4.85	22.54	3	21.67	12.23	0.04	0.85	0.76	0.76	0.53
Utricularia_vulgaris	Plants	NA	LC	9.32	33.9	24.58	23.18	3.54	22.98	1	22.42	11.48	-0.76	0.86	0.78	0.78	0.56
Veronica_anagalloides	Plants	NA	LC	9.32	36.13	26.81	25.59	2.95	25.12	1	25.15	10.98	-0.44	0.87	0.81	0.81	0.62
Veronica_beccabunga	Plants	NA	LC	6.77	35.14	28.37	23.63	3.59	23.52	1	23.43	11.71	-0.2	0.87	0.79	0.79	0.58
Veronica_catenata	Plants	NA	LC	10.23	33.9	23.67	23.67	3.15	23.3	1	22.9	11	-0.77	0.86	0.78	0.78	0.55
Veronica_scutellata	Plants	NA	LC	6.77	35.61	28.84	22.8	3.77	22.94	1	22.46	13.15	-0.34	0.86	0.78	0.78	0.56
Wolffia_arrhiza	Plants	LC	LC	9.32	33.62	24.3	24.47	2.37	24.12	1	24.36	9.26	-0.11	0.9	0.83	0.83	0.66
Zannichellia_palustris	Plants	LC	LC	6.77	35.22	28.45	24.12	3.67	23.98	1	24.05	11.17	-0.07	0.86	0.78	0.78	0.57

## Sheet: Tmean_water
Table S2.3 Species list including respective statistical results and species’ thermal properties inferred from the annual mean water temperature (Tmean_water). Thermal properties were determined only for those species that passed the different statistical barriers, i.e. occurrence in at least 50 catchments, and AUC and TSS values above the defined thresholds 0.7 and 0.4, respectively, for the fou…
				Annual mean water temperature
Species name	Taxonomic group	Red List Status (European)	Red List Status (Global)	Tmin	Tmax/ critical maximum temperature	Thermal range (Tmax-Tmin)	Mean	Standard deviation	Median	Response type (curve 1 to 8)	Preferred temperature (TRC)	Warming tolerance	Safety margin	AUC	Sensitivity	Specificity	TSS
Astacus_astacus	Crayfish	NAN	VU	3.65	23.29	19.64	10.73	3.53	10.07	1	10.77	12.52	0.04	0.86	0.78	0.78	0.56
Astacus_leptodactylus	Crayfish	NAN	LC	2.52	21.3	18.78	10.65	3.11	10.36	1	11.44	9.86	0.79	0.88	0.8	0.8	0.6
Astacus_pachypus	Crayfish	NAN	DD	9.61	15.5	5.89	12.28	0.67	12.31	1	12.38	3.12	0.1	0.98	0.95	0.95	0.9
Austropotamobius_pallipes	Crayfish	NAN	EN	3.91	18.97	15.06	12.14	2.38	11.96	1	12.65	6.32	0.51	0.92	0.86	0.86	0.71
Austropotamobius_torrentium	Crayfish	NAN	DD	4.26	18.46	14.2	11.22	2.3	10.93	1	11.56	6.9	0.34	0.91	0.85	0.85	0.7
Abramis_brama	Fish	LC	LC	3.21	18.44	15.23	9.89	2.81	9.56	1	10.49	7.95	0.6	0.89	0.81	0.81	0.63
Achondrostoma_arcasii	Fish	VU	VU	6.98	18.48	11.5	13.62	1.94	13.6	1	13.98	4.5	0.36	0.94	0.88	0.88	0.77
Achondrostoma_oligolepis	Fish	LC	LC	10.99	18.07	7.08	15.8	1.61	16.34	4	NA	NA	NA	0.95	0.91	0.91	0.82
Acipenser_gueldenstaedtii	Fish	CR	CR	7.99	18.43	10.44	13.04	1.61	12.95	1	13.08	5.35	0.04	0.96	0.88	0.88	0.77
Acipenser_nudiventris	Fish	CR	CR	7.99	15.81	7.82	12.07	1.43	12.19	1	12.32	3.49	0.25	0.95	0.89	0.89	0.78
Acipenser_persicus	Fish	CR	CR	8.06	18.43	10.37	13.21	2.46	13.01	1	13.5	4.93	0.29	0.92	0.84	0.84	0.69
Acipenser_ruthenus	Fish	VU	VU	3.3	16.33	13.03	8.67	2.76	8.48	1	10.22	6.11	1.55	0.84	0.77	0.77	0.54
Acipenser_stellatus	Fish	CR	CR	7.19	18.43	11.24	12.68	1.94	12.81	1	13.05	5.38	0.37	0.94	0.86	0.86	0.73
Alburnoides_rossicus	Fish	LC	LC	8.01	13.07	5.06	10.08	1.2	9.93	1	9.92	3.15	-0.16	0.94	0.9	0.9	0.79
Alburnus_albidus	Fish	VU	VU	11.75	17.79	6.04	15.16	1.19	15.19	4	NA	NA	NA	0.97	0.92	0.92	0.85
Alburnus_alburnus	Fish	LC	LC	3.91	17.77	13.86	9.54	2.17	9.23	1	9.92	7.85	0.38	0.91	0.84	0.84	0.69
Alburnus_arborella	Fish	LC	LC	4.8	16.47	11.67	12.59	2.46	13.74	4	NA	NA	NA	0.93	0.85	0.85	0.71
Alburnus_chalcoides	Fish	LC	LC	8.81	18.43	9.62	13.64	1.92	12.96	4	NA	NA	NA	0.94	0.89	0.89	0.77
Alburnus_hohenackeri	Fish	LC	LC	5.76	17.96	12.2	13.2	2.26	13.16	1	13.65	4.31	0.45	0.93	0.86	0.86	0.73
Alburnus_leobergi	Fish	LC	LC	11.42	13.59	2.17	12.43	0.53	12.41	1	12.37	1.22	-0.06	0.98	0.96	0.96	0.91
Alburnus_thessalicus	Fish	LC	LC	7.72	16.77	9.05	12.76	1.89	12.46	4	NA	NA	NA	0.93	0.88	0.88	0.76
Alosa_algeriensis	Fish	DD	DD	15.03	19.16	4.13	17.71	0.96	17.91	4	NA	NA	NA	0.97	0.93	0.93	0.87
Alosa_alosa	Fish	LC	LC	3.52	19.49	15.97	12.03	3.01	11.18	1	12.06	7.43	0.03	0.88	0.82	0.82	0.64
Alosa_caspia	Fish	LC	LC	7.63	16.98	9.35	12.81	1.38	12.62	4	NA	NA	NA	0.96	0.91	0.91	0.81
Alosa_fallax	Fish	LC	LC	4.59	22.2	17.61	14.22	3.11	14.05	1	14.12	8.08	-0.1	0.9	0.83	0.83	0.67
Alosa_immaculata	Fish	VU	VU	10.5	13.65	3.15	12.47	0.69	12.62	1	12.78	0.87	0.31	0.98	0.94	0.94	0.88
Alosa_kessleri	Fish	LC	LC	9.47	18.43	8.96	12.13	1.93	11.88	1	12.09	6.34	-0.04	0.93	0.87	0.87	0.75
Alosa_maeotica	Fish	LC	LC	8.56	15.43	6.87	12.82	1.02	12.87	1	12.99	2.44	0.17	0.97	0.93	0.93	0.85
Alosa_tanaica	Fish	LC	LC	11.66	13.44	1.78	12.67	0.45	12.84	1	12.92	0.52	0.25	0.99	0.96	0.97	0.93
Alosa_volgensis	Fish	EN	EN	10.82	18.43	7.61	13.04	1.6	12.49	4	NA	NA	NA	0.96	0.9	0.9	0.8
Anaecypris_hispanica	Fish	EN	EN	13.24	17.77	4.53	16.43	1.06	16.77	1	16.78	0.99	0.35	0.97	0.93	0.93	0.87
Anguilla_anguilla	Fish	CR	CR	3.16	22.24	19.08	10.65	4.13	9.68	1	10.88	11.36	0.23	0.82	0.74	0.74	0.48
Aphanius_fasciatus	Fish	LC	LC	7.89	22.81	14.92	16.76	3.02	16.74	1	16.48	6.33	-0.28	0.9	0.83	0.83	0.66
Aphanius_iberus	Fish	EN	EN	9.1	18.97	9.87	15.13	2.19	15.64	4	NA	NA	NA	0.93	0.87	0.87	0.73
Aspius_aspius	Fish	LC	LC	2.52	18.44	15.92	10.58	2.62	10.19	1	10.89	7.55	0.31	0.9	0.84	0.84	0.68
Atherina_boyeri	Fish	LC	LC	6.76	22.02	15.26	15.32	2.85	15.04	1	15	7.02	-0.32	0.91	0.84	0.84	0.68
Babka_gymnotrachelus	Fish	LC	LC	8.26	18.43	10.17	12.27	1.59	12.39	1	12.57	5.86	0.3	0.95	0.89	0.89	0.78
Ballerus_ballerus	Fish	LC	LC	4.26	13.8	9.54	10	1.62	9.9	1	10.11	3.69	0.11	0.93	0.87	0.87	0.75
Ballerus_sapa	Fish	LC	LC	5.8	16.85	11.05	10.81	1.84	10.79	1	11.4	5.45	0.59	0.93	0.87	0.87	0.74
Barbatula_barbatula	Fish	LC	LC	3.91	16.77	12.86	9.73	2.01	9.74	1	10.34	6.43	0.61	0.92	0.85	0.85	0.71
Barbatula_quignardi	Fish	LC	LC	6.53	17.8	11.27	13.16	2.16	13.64	1	13.94	3.86	0.78	0.93	0.87	0.87	0.74
Barbus_balcanicus	Fish	LC	LC	8.08	16.77	8.69	11.93	1.36	12.22	1	12.41	4.36	0.48	0.95	0.89	0.89	0.79
Barbus_barbus	Fish	LC	LC	3.91	16.78	12.87	10.89	1.49	10.76	1	11.08	5.7	0.19	0.95	0.9	0.9	0.79
Barbus_carpathicus	Fish	LC	LC	7.73	12.4	4.67	10.45	1	10.44	1	10.6	1.8	0.15	0.95	0.9	0.9	0.81
Barbus_ciscaucasicus	Fish	LC	LC	4.63	13.28	8.65	10.87	2.48	12.27	4	NA	NA	NA	0.93	0.82	0.82	0.63
Barbus_cyclolepis	Fish	LC	LC	7.32	18.24	10.92	13.74	1.98	13.99	1	14.18	4.06	0.44	0.94	0.87	0.87	0.75
Barbus_haasi	Fish	VU	VU	6.98	17.8	10.82	12.93	2.28	12.92	4	NA	NA	NA	0.92	0.86	0.86	0.72
Barbus_kubanicus	Fish	LC	LC	8.29	13.41	5.12	12.14	1.37	12.58	4	NA	NA	NA	0.96	0.9	0.9	0.8
Barbus_macedonicus	Fish	DD	DD	8.3	16.77	8.47	12.76	1.94	12.68	4	NA	NA	NA	0.93	0.88	0.87	0.75
Barbus_meridionalis	Fish	NT	NT	6.37	17.34	10.97	12.9	2.59	13.88	4	NA	NA	NA	0.92	0.85	0.85	0.7
Barbus_peloponnesius	Fish	LC	LC	10.24	18.46	8.22	15.48	2.03	16.17	4	NA	NA	NA	0.94	0.89	0.89	0.77
Barbus_pergamonensis	Fish	LC	EN	11.76	17.99	6.23	15.09	1.63	15.24	4	NA	NA	NA	0.95	0.9	0.9	0.8
Barbus_petenyi	Fish	LC	LC	8.02	13.67	5.65	11.61	1.41	12.27	4	NA	NA	NA	0.95	0.89	0.89	0.78
Barbus_tyberinus	Fish	NT	NT	10.15	17.79	7.64	14.65	1.42	14.9	1	14.93	2.86	0.28	0.96	0.91	0.91	0.81
Barbus_waleckii	Fish	LC	LC	8.35	10.89	2.54	10.13	0.53	10.26	1	10.29	0.6	0.16	0.98	0.94	0.94	0.87
Benthophiloides_brauneri	Fish	DD	DD	10.35	16.28	5.93	12.19	1.07	12.04	1	12.16	4.12	-0.03	0.97	0.92	0.92	0.84
Benthophilus_durrelli	Fish	LC	LC	8.16	12.61	4.45	10.26	1.51	10.12	1	11.02	1.59	0.76	0.92	0.88	0.88	0.77
Benthophilus_granulosus	Fish	LC	LC	8.81	18.43	9.62	14.45	1.91	14.14	1	14.18	4.25	-0.27	0.94	0.88	0.89	0.77
Benthophilus_leobergius	Fish	LC	LC	8.81	18.43	9.62	14.29	2.03	13.66	4	NA	NA	NA	0.94	0.88	0.88	0.76
Benthophilus_macrocephalus	Fish	LC	LC	8.81	18.43	9.62	14.03	1.88	13.49	4	NA	NA	NA	0.95	0.88	0.89	0.77
Benthophilus_mahmudbejovi	Fish	LC	LC	12.42	17.71	5.29	14.51	1.86	12.98	4	NA	NA	NA	0.94	0.89	0.89	0.79
Benthophilus_nudus	Fish	LC	LC	10.02	13.65	3.63	12.13	0.81	12.23	1	12.45	1.2	0.32	0.97	0.94	0.94	0.88
Benthophilus_stellatus	Fish	LC	LC	11.02	13.44	2.42	12.2	0.57	12.31	1	12.3	1.14	0.1	0.98	0.95	0.95	0.91
Blicca_bjoerkna	Fish	LC	LC	3.91	18.44	14.53	9.88	2.04	9.71	1	10.24	8.2	0.36	0.92	0.85	0.85	0.71
Caspiosoma_caspium	Fish	LC	LC	8.81	15.88	7.07	12.57	0.7	12.51	1	12.64	3.24	0.07	0.98	0.95	0.95	0.9
Chondrostoma_kubanicum	Fish	LC	LC	11.54	13.59	2.05	12.98	0.5	13.22	1	13.24	0.35	0.26	0.99	0.96	0.96	0.92
Chondrostoma_nasus	Fish	LC	LC	4.2	15.32	11.12	10.76	1.38	10.63	1	10.88	4.44	0.12	0.95	0.9	0.9	0.81
Chondrostoma_oxyrhynchum	Fish	LC	LC	5.76	14.18	8.42	11.85	1.54	12.36	4	NA	NA	NA	0.96	0.89	0.89	0.79
Chondrostoma_vardarense	Fish	NT	NT	7.32	17.21	9.89	12.9	1.97	13.26	1	13.6	3.61	0.7	0.94	0.87	0.87	0.75
Chondrostoma_variabile	Fish	LC	LC	5.93	13.13	7.2	9.53	1.54	9.12	1	9.4	3.73	-0.13	0.92	0.86	0.86	0.73
Clupeonella_caspia	Fish	LC	LC	11.46	18.43	6.97	13.47	1.72	12.71	4	NA	NA	NA	0.96	0.89	0.89	0.78
Clupeonella_cultriventris	Fish	LC	LC	11.17	15.09	3.92	13.04	0.84	13.03	1	13	2.09	-0.04	0.98	0.94	0.94	0.88
Clupeonella_tscharchalensis	Fish	LC	LC	7.06	12.98	5.92	9.86	1.64	9.3	1	9.85	3.13	-0.01	0.91	0.86	0.86	0.72
Cobitis_bilineata	Fish	LC	LC	3.91	18.15	14.24	12.93	3.09	13.99	1	14.35	3.8	1.42	0.9	0.83	0.83	0.66
Cobitis_calderoni	Fish	EN	EN	6.98	17.8	10.82	12.96	1.76	13.17	1	13.36	4.44	0.4	0.95	0.89	0.89	0.78
Cobitis_elongata	Fish	LC	LC	8.08	13.47	5.39	11.56	1.21	11.84	1	12.11	1.36	0.55	0.96	0.9	0.9	0.81
Cobitis_elongatoides	Fish	LC	LC	4.92	13.8	8.88	11.3	1.46	11.52	1	12.01	1.79	0.71	0.94	0.89	0.89	0.79
Cobitis_ohridana	Fish	LC	LC	8.3	17.21	8.91	12.44	2.47	12.29	4	NA	NA	NA	0.91	0.85	0.84	0.69
Cobitis_paludica	Fish	VU	VU	10.13	19.06	8.93	15.42	1.94	15.73	1	15.66	3.4	0.24	0.94	0.89	0.89	0.78
Cobitis_pontica	Fish	LC	NT	12.55	15.33	2.78	14.4	0.62	14.62	1	14.66	0.67	0.26	0.98	0.95	0.95	0.9
Cobitis_taenia	Fish	LC	LC	5.09	16.78	11.69	9.64	1.6	9.44	1	9.72	7.06	0.08	0.93	0.87	0.87	0.74
Cobitis_tanaitica	Fish	LC	LC	10.69	13.59	2.9	12.22	0.65	12.24	1	12.26	1.33	0.04	0.98	0.95	0.95	0.9
Cobitis_vardarensis	Fish	LC	LC	10.25	16.77	6.52	13.3	1.88	13.26	4	NA	NA	NA	0.94	0.88	0.89	0.77
Coregonus_albula	Fish	LC	LC	3.65	11.25	7.6	7.31	1.53	7.08	1	7.39	3.86	0.08	0.9	0.83	0.83	0.66
Coregonus_maraena	Fish	VU	VU	5.41	11.71	6.3	8.75	1.46	8.79	1	9.21	2.5	0.46	0.92	0.85	0.85	0.7
Coregonus_muksun	Fish	LC	NA	1.52	7.52	6	3.95	1.4	3.52	3	3.07	4.45	-0.88	0.92	0.84	0.84	0.67
Coregonus_nilssoni	Fish	LC	LC	3.77	11.25	7.48	7.82	1.43	8.3	1	8.53	2.72	0.71	0.92	0.84	0.84	0.69
Coregonus_peled	Fish	LC	LC	1.9	7.54	5.64	4.22	1.18	3.95	1	3.67	3.87	-0.55	0.93	0.86	0.86	0.72
Coregonus_sardinella	Fish	LC	NA	1.5	8.06	6.56	4.13	1.38	3.89	3	3.25	4.81	-0.88	0.94	0.87	0.87	0.75
Coregonus_widegreni	Fish	DD	DD	4.35	11	6.65	7.97	1.25	8.08	1	8.2	2.8	0.23	0.92	0.85	0.85	0.71
Cottus_gobio	Fish	LC	LC	3.91	16.76	12.85	9.29	2.32	9.2	1	9.95	6.81	0.66	0.88	0.79	0.79	0.58
Cottus_koshewnikowi	Fish	LC	LC	3.26	10.12	6.86	7.22	1.34	7.29	1	7.68	2.44	0.46	0.92	0.86	0.86	0.72
Cottus_microstomus	Fish	LC	LC	8.23	12.53	4.3	10.27	0.55	10.25	1	10.28	2.25	0.01	0.98	0.94	0.94	0.88
Cottus_perifretum	Fish	LC	LC	8.72	14.27	5.55	11.61	1.03	11.53	1	11.66	2.61	0.05	0.96	0.91	0.91	0.82
Cottus_poecilopus	Fish	LC	LC	3.65	12.23	8.58	7.21	1.51	7	1	7.2	5.03	-0.01	0.9	0.83	0.83	0.65
Cottus_rhenanus	Fish	LC	LC	9.29	11.98	2.69	10.8	0.58	10.9	1	10.99	0.99	0.19	0.97	0.94	0.94	0.88
Gasterosteus_aculeatus	Fish	LC	LC	1.96	20.13	18.17	8.08	3.47	7.45	3	9.93	10.2	1.85	0.8	0.7	0.71	0.41
Gasterosteus_gymnurus	Fish	LC	LC	3.91	19.67	15.76	11.86	2.84	11.16	1	11.86	7.81	0	0.89	0.82	0.82	0.64
Gasterosteus_islandicus	Fish	LC	LC	3.16	7.47	4.31	5.3	0.96	5.25	4	NA	NA	NA	0.92	0.85	0.85	0.7
Gobio_alverniae	Fish	LC	LC	8.95	14.04	5.09	11.59	1.25	11.63	4	NA	NA	NA	0.95	0.9	0.9	0.79
Gobio_brevicirris	Fish	LC	LC	9.09	12.61	3.52	10.62	0.82	10.55	1	10.61	2	-0.01	0.96	0.92	0.92	0.85
Gobio_bulgaricus	Fish	LC	LC	7.72	16.77	9.05	13.19	1.77	13.7	1	13.89	2.88	0.7	0.95	0.89	0.89	0.77
Gobio_carpathicus	Fish	LC	LC	7.51	12.87	5.36	11.07	1.29	11.3	1	11.65	1.22	0.58	0.95	0.89	0.89	0.78
Gobio_gobio	Fish	LC	LC	3.59	16.34	12.75	9.3	1.97	9.55	1	9.99	6.35	0.69	0.91	0.83	0.83	0.66
Gobio_holurus	Fish	LC	LC	4.63	13.89	9.26	11.23	2.56	12.36	4	NA	NA	NA	0.92	0.82	0.82	0.64
Gobio_kubanicus	Fish	LC	LC	8.4	13.59	5.19	12.8	0.9	13.18	4	NA	NA	NA	0.98	0.93	0.94	0.87
Gobio_obtusirostris	Fish	LC	LC	4.26	13.8	9.54	11.03	1.77	11.39	1	11.89	1.91	0.86	0.93	0.88	0.88	0.76
Gobio_occitaniae	Fish	LC	LC	7.61	16.78	9.17	12.88	1.9	13.58	4	NA	NA	NA	0.95	0.87	0.87	0.75
Gobio_sarmaticus	Fish	LC	LC	10.84	12.53	1.69	11.81	0.44	11.89	1	11.94	0.59	0.13	0.98	0.96	0.96	0.92
Gobio_volgensis	Fish	LC	LC	5.09	12.98	7.89	8.69	1.36	8.55	1	8.58	4.4	-0.11	0.94	0.87	0.87	0.74
Gymnocephalus_acerina	Fish	LC	LC	8.96	13.59	4.63	10.89	0.94	10.84	1	10.99	2.6	0.1	0.96	0.92	0.92	0.84
Gymnocephalus_baloni	Fish	LC	LC	7.32	13.8	6.48	11.93	1	12.15	1	12.41	1.39	0.48	0.96	0.92	0.92	0.85
Gymnocephalus_cernua	Fish	LC	LC	1.9	16.78	14.88	7.17	2.84	6.8	3	7.85	8.93	0.68	0.85	0.76	0.76	0.53
Gymnocephalus_schraetser	Fish	LC	LC	9.1	13.8	4.7	12.23	1.01	12.65	1	12.73	1.07	0.5	0.97	0.91	0.91	0.83
Hucho_hucho	Fish	EN	EN	5.8	12.19	6.39	10.03	1.38	10.18	4	NA	NA	NA	0.93	0.88	0.88	0.75
Huso_huso	Fish	CR	CR	9.91	16.7	6.79	12.41	1.02	12.57	1	12.7	4	0.29	0.97	0.91	0.91	0.82
Hypomesus_olidus	Fish	LC	NA	1.51	15.67	14.16	5.35	1.98	5.13	3	4.68	10.99	-0.67	0.91	0.84	0.84	0.69
Iberochondrostoma_lusitanicus	Fish	CR	CR	15.14	17.97	2.83	17.19	0.63	17.39	4	NA	NA	NA	0.98	0.95	0.95	0.9
Knipowitschia_bergi	Fish	LC	LC	8.81	18.43	9.62	13.63	2	13.04	4	NA	NA	NA	0.94	0.86	0.87	0.73
Knipowitschia_caucasica	Fish	LC	LC	8.26	18.5	10.24	13.74	1.82	13.21	1	13.39	5.11	-0.35	0.95	0.89	0.89	0.78
Knipowitschia_longecaudata	Fish	LC	LC	8.81	16.98	8.17	12.71	1.16	12.51	1	12.65	4.33	-0.06	0.97	0.92	0.92	0.84
Knipowitschia_panizzae	Fish	LC	LC	8.74	18.46	9.72	14.34	1.77	14.7	4	NA	NA	NA	0.95	0.89	0.89	0.77
Leucaspius_delineatus	Fish	LC	LC	3.91	16.78	12.87	10.29	2.02	10.29	1	10.89	5.89	0.6	0.92	0.86	0.86	0.72
Leuciscus_burdigalensis	Fish	LC	LC	7.61	16.48	8.87	12.92	1.2	12.88	1	13.17	3.31	0.25	0.97	0.93	0.93	0.85
Leuciscus_danilewskii	Fish	LC	LC	9.09	12.61	3.52	10.62	0.82	10.55	1	10.61	2	-0.01	0.96	0.92	0.92	0.85
Leuciscus_leuciscus	Fish	LC	LC	3.26	15.32	12.06	8.89	2.16	8.84	1	9.57	5.75	0.68	0.9	0.82	0.82	0.64
Leuciscus_oxyrrhis	Fish	LC	LC	9.44	14.27	4.83	12.16	1.4	12.56	4	NA	NA	NA	0.95	0.9	0.9	0.79
Liopsetta_glacialis	Fish	LC	LC	1.21	6.84	5.63	3.59	1.2	3.12	1	2.8	4.04	-0.79	0.93	0.85	0.85	0.69
Liza_saliens	Fish	LC	LC	8.26	27.99	19.73	18.36	4.94	17.34	1	15.47	12.52	-2.89	0.81	0.73	0.73	0.46
Luciobarbus_bocagei	Fish	LC	LC	9.75	17.97	8.22	14.36	2	14.23	1	14.39	3.58	0.03	0.94	0.88	0.88	0.77
Luciobarbus_graellsii	Fish	LC	LC	6.98	17.8	10.82	13.22	2.33	13.43	4	NA	NA	NA	0.92	0.86	0.86	0.73
Luciobarbus_guiraonis	Fish	VU	VU	10.39	18.48	8.09	14.46	2.01	14.69	4	NA	NA	NA	0.94	0.87	0.87	0.73
Luciobarbus_microcephalus	Fish	VU	VU	14.83	18.71	3.88	16.88	0.85	17.11	1	17.1	1.61	0.22	0.97	0.93	0.93	0.87
Luciobarbus_steindachneri	Fish	VU	VU	10.39	17.77	7.38	15.7	1.59	16.18	1	16.07	1.7	0.37	0.95	0.91	0.91	0.83
Mesogobius_batrachocephalus	Fish	LC	LC	8.26	15.69	7.43	12.77	1.13	12.78	1	12.93	2.76	0.16	0.97	0.92	0.92	0.84
Misgurnus_fossilis	Fish	LC	LC	4.92	13.8	8.88	9.95	1.53	9.99	1	10.18	3.62	0.23	0.94	0.88	0.88	0.76
Mugil_cephalus	Fish	LC	LC	8.26	22.02	13.76	16.06	2.65	15.84	1	15.6	6.42	-0.46	0.92	0.86	0.86	0.71
Neogobius_fluviatilis	Fish	LC	LC	8.26	15.69	7.43	11.96	1.32	12.06	1	12.36	3.33	0.4	0.95	0.9	0.9	0.8
Neogobius_melanostomus	Fish	LC	LC	7.66	18.43	10.77	11.36	2.11	11.64	1	12.07	6.36	0.71	0.92	0.84	0.84	0.68
Osmerus_dentex	Fish	LC	LC	1.51	12.44	10.93	4.42	1.69	3.95	1	3.44	9	-0.98	0.9	0.82	0.82	0.63
Osmerus_eperlanus	Fish	LC	LC	3.42	13.99	10.57	7.94	1.79	7.62	1	7.92	6.07	-0.02	0.89	0.82	0.82	0.63
Oxynoemacheilus_bureschi	Fish	LC	LC	7.72	16.77	9.05	12.58	2.13	12.82	4	NA	NA	NA	0.92	0.87	0.87	0.74
Oxynoemacheilus_merga	Fish	LC	LC	4.63	12.31	7.68	7.98	2.39	7.42	4	NA	NA	NA	0.83	0.76	0.76	0.52
Oxynoemacheilus_theophilii	Fish	LC	CR	11.76	17.99	6.23	15.04	1.65	15.24	4	NA	NA	NA	0.95	0.9	0.9	0.8
Pachychilon_pictum	Fish	LC	LC	8.06	17.21	9.15	12.46	2.34	12.89	4	NA	NA	NA	0.92	0.85	0.85	0.7
Padogobius_nigricans	Fish	VU	VU	10.15	16.47	6.32	14.23	1.47	14.58	4	NA	NA	NA	0.96	0.91	0.91	0.81
Parachondrostoma_miegii	Fish	LC	LC	6.98	17.8	10.82	12.9	2.28	12.98	4	NA	NA	NA	0.92	0.86	0.86	0.72
Parachondrostoma_toxostoma	Fish	VU	VU	6.18	15.74	9.56	12.18	1.93	12.35	1	12.94	2.8	0.76	0.93	0.88	0.88	0.75
Pelecus_cultratus	Fish	LC	LC	6.58	18.43	11.85	11.16	2.63	11.31	1	12.04	6.39	0.88	0.9	0.81	0.81	0.62
Percarina_maeotica	Fish	LC	LC	11.85	13.44	1.59	12.66	0.45	12.61	1	12.7	0.74	0.04	0.98	0.96	0.97	0.93
Petroleuciscus_borysthenicus	Fish	LC	LC	7.99	15.81	7.82	12.47	1.36	12.45	1	12.68	3.13	0.21	0.95	0.91	0.91	0.81
Phoxinus_bigerri	Fish	LC	LC	6.53	17.65	11.12	12.77	1.94	13.04	1	13.32	4.33	0.55	0.94	0.88	0.88	0.75
Phoxinus_lumaireul	Fish	LC	LC	4.8	16.76	11.96	11.51	2.78	12.25	4	NA	NA	NA	0.9	0.82	0.82	0.64
Phoxinus_phoxinus	Fish	LC	LC	1.52	15.67	14.15	6.7	2.65	6.42	3	6.94	8.73	0.24	0.87	0.79	0.79	0.58
Pomatoschistus_canestrinii	Fish	LC	LC	8.74	16.23	7.49	13.45	1.69	14.34	4	NA	NA	NA	0.96	0.88	0.89	0.77
Pomatoschistus_microps	Fish	LC	LC	4.33	19.53	15.2	10.78	2.62	10.15	1	10.6	8.93	-0.18	0.9	0.83	0.83	0.66
Ponticola_constructor	Fish	LC	LC	6.3	15.81	9.51	12.26	2.23	12.49	4	NA	NA	NA	0.93	0.86	0.85	0.71
Ponticola_gorlap	Fish	LC	LC	8.12	18.43	10.31	11.59	2.57	11.79	1	12.18	6.25	0.59	0.9	0.83	0.83	0.65
Ponticola_kessleri	Fish	LC	LC	9.1	13.8	4.7	11.86	1.06	12.04	1	12.34	1.46	0.48	0.96	0.92	0.92	0.83
Ponticola_syrman	Fish	LC	LC	8.81	17.53	8.72	13.29	1.33	12.9	1	13.05	4.48	-0.24	0.97	0.91	0.91	0.81
Proterorhinus_nasalis	Fish	LC	LC	7.99	18.43	10.44	11.16	2.27	11.06	1	11.67	6.76	0.51	0.91	0.85	0.85	0.69
Proterorhinus_semilunaris	Fish	LC	LC	7.17	15.33	8.16	11.82	1.37	11.85	1	12.17	3.16	0.35	0.95	0.9	0.9	0.8
Pseudochondrostoma_duriense	Fish	VU	VU	9.75	17.85	8.1	13.52	1.52	13.37	1	13.58	4.27	0.06	0.96	0.89	0.89	0.79
Pseudochondrostoma_polylepis	Fish	LC	LC	10.39	17.97	7.58	15.17	1.87	15.49	1	15.57	2.4	0.4	0.94	0.89	0.89	0.78
Pseudochondrostoma_willkommii	Fish	VU	VU	13.24	19.06	5.82	16.65	1.31	16.93	1	16.91	2.15	0.26	0.96	0.92	0.92	0.83
Pungitius_laevis	Fish	LC	LC	8.39	13.99	5.6	11.33	0.93	11.27	1	11.4	2.59	0.07	0.96	0.92	0.92	0.84
Pungitius_platygaster	Fish	LC	LC	7.32	16.65	9.33	12.28	1.03	12.47	1	12.65	4	0.37	0.97	0.92	0.92	0.84
Pungitius_pungitius	Fish	LC	LC	1.51	18.23	16.72	5.52	2.59	4.92	3	3.96	14.27	-1.56	0.87	0.78	0.78	0.56
Rhodeus_amarus	Fish	LC	LC	3.91	17.99	14.08	10.6	1.84	10.44	1	10.9	7.09	0.3	0.93	0.88	0.88	0.76
Rhodeus_meridionalis	Fish	LC	LC	10.18	16.77	6.59	13.3	1.86	13.35	4	NA	NA	NA	0.94	0.88	0.88	0.76
Romanogobio_albipinnatus	Fish	LC	LC	5.02	12.98	7.96	8.7	1.35	8.6	1	8.65	4.33	-0.05	0.94	0.87	0.87	0.74
Romanogobio_belingi	Fish	LC	LC	8.35	12.78	4.43	10.39	0.8	10.34	1	10.4	2.38	0.01	0.97	0.92	0.92	0.84
Romanogobio_ciscaucasicus	Fish	LC	LC	6.91	14.4	7.49	12.05	2.07	12.96	4	NA	NA	NA	0.94	0.86	0.86	0.71
Romanogobio_elimeius	Fish	LC	LC	10.18	16.65	6.47	13.19	1.77	13.09	4	NA	NA	NA	0.94	0.89	0.89	0.78
Romanogobio_kesslerii	Fish	LC	LC	8.02	13.8	5.78	11.71	1.15	11.97	1	12.28	1.52	0.57	0.96	0.91	0.91	0.82
Romanogobio_tanaiticus	Fish	LC	LC	9.09	12.61	3.52	10.62	0.82	10.55	1	10.61	2	-0.01	0.96	0.93	0.92	0.85
Romanogobio_uranoscopus	Fish	LC	LC	6.88	13.43	6.55	10.97	1.32	11.18	1	11.53	1.9	0.56	0.95	0.89	0.89	0.78
Romanogobio_vladykovi	Fish	LC	LC	4.92	13.8	8.88	11.31	1.53	11.66	1	12.09	1.71	0.78	0.94	0.89	0.89	0.78
Rutilus_aula	Fish	LC	LC	3.91	16.67	12.76	12.06	3.09	13.45	1	13.91	2.76	1.85	0.9	0.82	0.82	0.63
Rutilus_caspicus	Fish	LC	LC	8.81	18.43	9.62	13.63	1.78	12.98	1	13.27	5.16	-0.36	0.95	0.89	0.89	0.78
Rutilus_frisii	Fish	LC	LC	8.81	18.44	9.63	13.04	1.93	12.56	1	12.83	5.61	-0.21	0.94	0.88	0.88	0.76
Rutilus_heckelii	Fish	LC	LC	7.72	16.11	8.39	12.6	0.98	12.62	1	12.78	3.33	0.18	0.97	0.92	0.92	0.85
Rutilus_karamani	Fish	LC	LC	8.3	16.44	8.14	11.83	2.42	11.89	4	NA	NA	NA	0.9	0.83	0.83	0.66
Rutilus_pigus	Fish	LC	LC	5.8	15.67	9.87	12.44	2.25	13.51	4	NA	NA	NA	0.93	0.86	0.86	0.72
Rutilus_rubilio	Fish	NT	NT	9.23	18.15	8.92	14.79	1.64	15.05	1	15.04	3.11	0.25	0.96	0.9	0.9	0.79
Rutilus_rutilus	Fish	LC	LC	1.52	18.44	16.92	7.78	3.16	7.29	3	8.27	10.17	0.49	0.85	0.77	0.77	0.54
Rutilus_virgo	Fish	LC	LC	4.92	13.8	8.88	11.15	1.5	11.41	1	11.82	1.98	0.67	0.94	0.89	0.89	0.78
Sabanejewia_balcanica	Fish	LC	LC	5.8	16.77	10.97	11.83	1.5	12.2	1	12.45	4.32	0.62	0.95	0.89	0.89	0.77
Sabanejewia_baltica	Fish	LC	LC	8.23	12.78	4.55	10.39	0.84	10.3	1	10.34	2.44	-0.05	0.96	0.92	0.92	0.84
Sabanejewia_bulgarica	Fish	LC	LC	10.02	13.8	3.78	12.79	0.54	12.93	1	12.96	0.84	0.17	0.99	0.95	0.95	0.91
Sabanejewia_caucasica	Fish	LC	LC	6.91	18.43	11.52	14.18	2.21	13.85	4	NA	NA	NA	0.93	0.87	0.87	0.74
Sabanejewia_kubanica	Fish	LC	LC	11.66	13.59	1.93	13.08	0.39	13.24	1	13.26	0.33	0.18	0.99	0.97	0.97	0.93
Sabanejewia_romanica	Fish	NT	NT	8.02	13.13	5.11	11.48	1.35	12.06	4	NA	NA	NA	0.95	0.9	0.89	0.79
Salaria_fluviatilis	Fish	LC	LC	4.8	21.69	16.89	14.87	2.78	15.12	1	15.28	6.41	0.41	0.92	0.85	0.85	0.7
Salmo_cettii	Fish	NT	NT	10.15	17.62	7.47	15.15	1.48	15.35	1	15.38	2.24	0.23	0.96	0.91	0.91	0.82
Salmo_dentex	Fish	DD	DD	9.27	17.21	7.94	13.04	2.27	13.27	4	NA	NA	NA	0.92	0.86	0.86	0.72
Salmo_labrax	Fish	LC	LC	4.7	15.81	11.11	11.15	1.44	11.21	1	11.7	4.11	0.55	0.94	0.9	0.9	0.8
Salmo_rhodanensis	Fish	DD	DD	6.18	15.52	9.34	11.84	2.16	12.03	4	NA	NA	NA	0.92	0.86	0.87	0.73
Salmo_trutta	Fish	LC	LC	2.97	19.15	16.18	9.69	2.91	9.35	1	10.4	8.75	0.71	0.88	0.8	0.8	0.6
Salvelinus_alpinus	Fish	LC	LC	0.58	10.2	9.62	3.67	1.7	3.24	3	2.35	7.85	-1.32	0.94	0.85	0.85	0.71
Salvelinus_lepechini	Fish	LC	LC	4.39	9.93	5.54	7.19	1.35	7.16	1	7.61	2.32	0.42	0.9	0.84	0.84	0.67
Sander_lucioperca	Fish	LC	LC	2.52	18.48	15.96	9.69	2.57	9.13	1	9.97	8.51	0.28	0.9	0.84	0.84	0.68
Sander_volgensis	Fish	LC	LC	6.01	15.5	9.49	10.37	1.64	10.3	1	10.84	4.66	0.47	0.93	0.88	0.88	0.75
Scardinius_erythrophthalmus	Fish	LC	LC	2.52	18.03	15.51	10.53	2.42	10.31	1	10.99	7.04	0.46	0.91	0.85	0.85	0.7
Scardinius_hesperidicus	Fish	LC	LC	5.8	17.79	11.99	13.5	2.21	14.17	1	14.31	3.48	0.81	0.94	0.87	0.87	0.74
Silurus_glanis	Fish	LC	LC	2.52	18.44	15.92	10.58	2.45	10.44	1	11.18	7.26	0.6	0.92	0.85	0.85	0.7
Squalius_carolitertii	Fish	LC	LC	9.75	17.31	7.56	13.27	1.33	13.31	1	13.48	3.83	0.21	0.96	0.91	0.91	0.82
Squalius_cephalus	Fish	LC	LC	3.91	18.44	14.53	10.15	2	10.05	1	10.51	7.93	0.36	0.93	0.87	0.87	0.73
Squalius_laietanus	Fish	LC	LC	6.98	17.8	10.82	13.14	2.25	13.32	4	NA	NA	NA	0.93	0.87	0.87	0.74
Squalius_lucumonis	Fish	EN	EN	10.15	16.47	6.32	14.19	1.46	14.58	4	NA	NA	NA	0.96	0.91	0.91	0.82
Squalius_orpheus	Fish	LC	LC	7.72	15.66	7.94	12.99	1.75	13.62	4	NA	NA	NA	0.95	0.89	0.89	0.77
Squalius_squalus	Fish	LC	LC	4.8	18.15	13.35	13.03	2.81	14.02	1	14.28	3.87	1.25	0.92	0.84	0.84	0.68
Squalius_vardarensis	Fish	LC	LC	8.3	16.77	8.47	12.99	1.86	13	4	NA	NA	NA	0.93	0.88	0.88	0.76
Stenodus_nelma	Fish	LC	LC	1.51	10.69	9.18	4.97	1.64	4.88	3	4.44	6.25	-0.53	0.91	0.85	0.85	0.7
Syngnathus_abaster	Fish	LC	LC	7.66	22.02	14.36	13.62	3.22	13.14	1	13.61	8.41	-0.01	0.89	0.8	0.8	0.6
Telestes_muticellus	Fish	LC	LC	3.91	16.99	13.08	12.19	3.16	13.69	1	14.03	2.96	1.84	0.9	0.81	0.81	0.62
Telestes_pleurobipunctatus	Fish	LC	LC	10.24	18.46	8.22	15.32	1.95	15.97	4	NA	NA	NA	0.94	0.89	0.89	0.78
Telestes_souffia	Fish	LC	LC	3.91	15.52	11.61	10.43	2.25	10.52	1	11.1	4.42	0.67	0.9	0.82	0.82	0.64
Thymallus_thymallus	Fish	LC	LC	3.26	15.32	12.06	8.48	2.46	7.89	1	9.09	6.23	0.61	0.86	0.79	0.79	0.57
Triglopsis_quadricornis	Fish	LC	LC	1.52	10.2	8.68	5.78	2.15	6.49	3	7.18	3.02	1.4	0.86	0.74	0.74	0.47
Umbra_krameri	Fish	VU	VU	7.98	13.24	5.26	11.97	1.04	12.38	1	12.46	0.78	0.49	0.97	0.92	0.92	0.84
Vimba_melanops	Fish	DD	DD	7.72	16.77	9.05	13.3	1.83	13.7	4	NA	NA	NA	0.95	0.88	0.88	0.76
Vimba_vimba	Fish	LC	LC	4.92	19.42	14.5	10.82	1.82	10.52	1	10.92	8.5	0.1	0.93	0.88	0.88	0.75
Zingel_streber	Fish	LC	LC	5.8	13.8	8	11.3	1.44	11.55	1	12.02	1.78	0.72	0.95	0.9	0.9	0.79
Zingel_zingel	Fish	LC	LC	7.32	13.8	6.48	11.52	1.31	11.82	1	12.19	1.61	0.67	0.95	0.9	0.9	0.8
Acroloxus_lacustris	Molluscs	NA	LC	3.26	19.06	15.8	9.3	2.78	8.92	1	9.91	9.15	0.61	0.89	0.81	0.81	0.63
Adriohydrobia_gagatinella	Molluscs	LC	LC	8.57	16.76	8.19	12.21	2.28	12.33	4	NA	NA	NA	0.91	0.85	0.85	0.7
Alzoniella_cantabrica	Molluscs	LC	LC	9.75	15.17	5.42	12.5	1.22	12.61	4	NA	NA	NA	0.96	0.91	0.91	0.82
Alzoniella_lucensis	Molluscs	LC	LC	11.05	15.7	4.65	13.82	0.96	13.98	4	NA	NA	NA	0.97	0.94	0.93	0.87
Alzoniella_ovetensis	Molluscs	LC	LC	9.75	14.76	5.01	12.13	1.27	11.84	4	NA	NA	NA	0.95	0.9	0.91	0.81
Amphimelania_holandrii	Molluscs	LC	LC	7.32	14.01	6.69	11.75	1.27	12.15	1	12.4	1.61	0.65	0.96	0.9	0.9	0.8
Anisus_leucostoma	Molluscs	LC	LC	3.65	19.13	15.48	10.3	3.02	10.24	1	11.12	8.01	0.82	0.87	0.78	0.78	0.57
Anisus_vorticulus	Molluscs	DD	NT	3.91	18.15	14.24	11.28	1.89	11	1	11.45	6.7	0.17	0.93	0.87	0.87	0.74
Avenionia_roberti	Molluscs	NT	NT	9.69	12.04	2.35	10.75	0.58	10.68	4	NA	NA	NA	0.97	0.94	0.94	0.88
Belgrandia_minuscula	Molluscs	DD	DD	9.23	16.99	7.76	13.77	1.91	14.09	4	NA	NA	NA	0.94	0.89	0.89	0.78
Belgrandia_thermalis	Molluscs	LC	LC	11.79	17.46	5.67	14.68	1.24	14.89	4	NA	NA	NA	0.97	0.92	0.92	0.84
Bithynia_leachii	Molluscs	LC	LC	3.65	19.06	15.41	10.88	2.72	10.66	1	11.43	7.63	0.55	0.9	0.82	0.82	0.65
Borysthenia_naticina	Molluscs	NA	LC	4.26	16.44	12.18	10.82	1.37	10.64	1	10.89	5.55	0.07	0.95	0.9	0.9	0.8
Bythinella_austriaca	Molluscs	LC	LC	5.8	13.02	7.22	9.92	1.71	10.24	4	NA	NA	NA	0.92	0.85	0.85	0.7
Bythinella_badensis	Molluscs	NT	NT	7.77	12.04	4.27	10.49	0.74	10.51	4	NA	NA	NA	0.97	0.93	0.92	0.85
Bythinella_batalleri	Molluscs	LC	LC	10.13	18.97	8.84	14.59	2.06	14.72	4	NA	NA	NA	0.94	0.87	0.87	0.73
Bythinella_bavarica	Molluscs	EN	EN	6.13	10.98	4.85	9.7	0.98	10.08	4	NA	NA	NA	0.96	0.9	0.9	0.8
Bythinella_charpentieri	Molluscs	LC	LC	8.04	18.46	10.42	14.77	2.24	15.17	4	NA	NA	NA	0.93	0.87	0.87	0.74
Bythinella_ferussina	Molluscs	LC	LC	6.53	14.88	8.35	13.06	1.62	13.64	4	NA	NA	NA	0.96	0.91	0.91	0.82
Bythinella_opaca	Molluscs	LC	LC	4.92	16.44	11.52	10.35	2.43	10.52	4	NA	NA	NA	0.89	0.81	0.82	0.63
Bythinella_pupoides	Molluscs	LC	LC	3.91	12.94	9.03	9.89	2.52	10.89	4	NA	NA	NA	0.89	0.8	0.81	0.61
Bythinella_reyniesii	Molluscs	LC	LC	6.98	16.48	9.5	12.38	2.33	13.35	4	NA	NA	NA	0.93	0.85	0.84	0.69
Bythinella_rufescens	Molluscs	LC	LC	6.53	17.8	11.27	13.41	2.88	14.04	4	NA	NA	NA	0.91	0.83	0.83	0.67
Bythinella_simoniana	Molluscs	LC	LC	6.53	16.48	9.95	12.3	2.6	13.32	4	NA	NA	NA	0.92	0.82	0.83	0.65
Bythinella_utriculus	Molluscs	LC	LC	6.53	16.48	9.95	12.27	2.54	12.96	4	NA	NA	NA	0.92	0.84	0.83	0.67
Bythiospeum_quenstedti	Molluscs	LC	LC	8.39	12.04	3.65	10.49	0.76	10.51	4	NA	NA	NA	0.97	0.92	0.92	0.84
Caspia_knipowitchi	Molluscs	LC	NA	11.58	13.24	1.66	12.32	0.38	12.39	1	12.38	0.86	0.06	0.99	0.97	0.97	0.93
Caspia_makarovi	Molluscs	LC	NA	11.58	13.24	1.66	12.32	0.38	12.39	1	12.39	0.85	0.07	0.99	0.98	0.97	0.94
Chondrobasis_levantina	Molluscs	NT	NT	10.51	18.97	8.46	14.78	2.02	14.95	4	NA	NA	NA	0.94	0.87	0.87	0.74
Congeria_kusceri	Molluscs	VU	VU	8.74	16.76	8.02	11.78	1.84	12.05	4	NA	NA	NA	0.93	0.87	0.87	0.74
Emmericia_patula	Molluscs	LC	LC	3.91	15.82	11.91	10.72	2.78	10.8	1	12.15	3.67	1.43	0.88	0.81	0.81	0.62
Fagotia_daudebartii	Molluscs	LC	LC	4.26	18.46	14.2	11.53	1.76	11.61	1	11.94	6.52	0.41	0.94	0.88	0.88	0.77
Fagotia_esperi	Molluscs	LC	LC	4.92	13.8	8.88	11.51	1.52	11.97	1	12.29	1.51	0.78	0.95	0.89	0.89	0.78
Fissuria_boui	Molluscs	NT	NT	6.55	15.52	8.97	12.98	2.32	13.98	4	NA	NA	NA	0.93	0.85	0.86	0.71
Graziana_lacheineri	Molluscs	LC	LC	3.91	16.76	12.85	10.05	2.23	10.48	1	11.13	5.63	1.08	0.9	0.82	0.82	0.65
Gyraulus_albus	Molluscs	NA	LC	3.04	19.06	16.02	9.4	2.75	8.91	1	9.8	9.26	0.4	0.9	0.83	0.83	0.66
Gyraulus_rossmaessleri	Molluscs	LC	LC	3.91	13.65	9.74	10.6	1.33	10.52	1	10.74	2.91	0.14	0.95	0.9	0.9	0.8
Hauffenia_tellinii	Molluscs	LC	LC	6.61	14.92	8.31	11.23	2.65	11.8	4	NA	NA	NA	0.89	0.81	0.82	0.63
Heleobia_stagnorum	Molluscs	LC	LC	6.61	19.2	12.59	13.27	2.22	13.77	1	14.04	5.16	0.77	0.93	0.86	0.86	0.73
Hydrobia_acuta	Molluscs	LC	LC	5.42	19.2	13.78	11.6	2.42	11.11	1	11.75	7.45	0.15	0.91	0.85	0.85	0.7
Hydrobia_vitrea	Molluscs	LC	LC	6.61	19.2	12.59	14.73	2.16	15	1	15.14	4.06	0.41	0.94	0.88	0.88	0.75
Islamia_piristoma	Molluscs	LC	LC	11.56	15.81	4.25	14.03	1.11	14.19	4	NA	NA	NA	0.97	0.93	0.93	0.86
Islamia_pusilla	Molluscs	LC	LC	9.23	17.56	8.33	14.87	1.68	15.11	4	NA	NA	NA	0.95	0.9	0.9	0.8
Leucophytia_bidentata	Molluscs	LC	LC	6.61	19.2	12.59	13.96	2.48	14.33	1	14.5	4.7	0.54	0.92	0.86	0.86	0.72
Lithoglyphus_fuscus	Molluscs	LC	LC	8.08	16.76	8.68	11.76	1.55	12.11	1	12.31	4.45	0.55	0.95	0.88	0.88	0.76
Lithoglyphus_naticoides	Molluscs	LC	LC	4.92	14.89	9.97	10.58	1.37	10.39	1	10.58	4.31	0	0.95	0.89	0.89	0.78
Margaritifera_auricularia	Molluscs	CR	CR	7.78	17.8	10.02	13.24	1.76	13.48	4	NA	NA	NA	0.95	0.9	0.89	0.79
Melanopsis_tricarinata	Molluscs	LC	LC	10.13	17.8	7.67	13.86	1.74	14.24	4	NA	NA	NA	0.95	0.89	0.89	0.77
Mercuria_anatina	Molluscs	LC	LC	7.37	12.19	4.82	10.45	0.9	10.55	1	10.71	1.48	0.26	0.96	0.91	0.91	0.83
Milesiana_schuelei	Molluscs	NT	NT	13.53	19.06	5.53	16.46	1.42	16.73	4	NA	NA	NA	0.95	0.91	0.91	0.82
Moitessieria_olleri	Molluscs	NT	NT	6.98	17.8	10.82	13.88	3.03	14.89	4	NA	NA	NA	0.91	0.82	0.82	0.64
Moitessieria_rolandiana	Molluscs	LC	LC	10.47	15.74	5.27	13.67	1.13	13.69	4	NA	NA	NA	0.97	0.93	0.93	0.85
Moitessieria_simoniana	Molluscs	LC	LC	7.61	16.48	8.87	13.15	2.04	13.88	4	NA	NA	NA	0.94	0.88	0.88	0.76
Musculium_lacustre	Molluscs	NA	LC	3.65	20.11	16.46	10.34	3.17	10.19	1	11.04	9.07	0.7	0.87	0.77	0.77	0.55
Myosotella_denticulata	Molluscs	LC	LC	8.06	20.53	12.47	14.06	2.35	13.9	1	14	6.53	-0.06	0.93	0.86	0.86	0.72
Myxas_glutinosa	Molluscs	DD	LC	3.65	16.48	12.83	9.27	2.4	9.49	1	10.29	6.19	1.02	0.89	0.8	0.8	0.59
Omphiscola_glabra	Molluscs	NT	NT	3.65	19.06	15.41	10.09	3.28	9.97	1	10.98	8.08	0.89	0.85	0.75	0.75	0.5
Paladilhiopsis_virei	Molluscs	LC	LC	5.06	14.93	9.87	12.29	2.59	13.89	4	NA	NA	NA	0.92	0.85	0.85	0.7
Pauluccinella_minima	Molluscs	LC	LC	9.23	16.64	7.41	13.71	1.66	14.13	4	NA	NA	NA	0.95	0.9	0.9	0.8
Pisidium_casertanum	Molluscs	LC	LC	0.81	28.24	27.43	9.94	6.23	7.44	3	6.24	22	-3.7	0.89	0.81	0.81	0.61
Pisidium_conventus	Molluscs	LC	LC	3.65	14.92	11.27	7.17	1.89	7.09	1	7.38	7.54	0.21	0.88	0.8	0.8	0.6
Pisidium_henslowanum	Molluscs	LC	LC	3.16	19.06	15.9	9.2	2.88	8.88	1	9.94	9.12	0.74	0.87	0.79	0.79	0.58
Pisidium_obtusale	Molluscs	LC	LC	3.16	19.13	15.97	9.96	3.01	9.72	1	10.68	8.45	0.72	0.88	0.79	0.79	0.58
Pisidium_pseudosphaerium	Molluscs	LC	LC	3.65	18.15	14.5	9.64	2.64	9.99	1	10.65	7.5	1.01	0.88	0.79	0.79	0.58
Pisidium_supinum	Molluscs	LC	LC	3.16	16.48	13.32	9.27	2.28	9.06	1	9.9	6.58	0.63	0.9	0.83	0.83	0.65
Pisidium_waldeni	Molluscs	LC	LC	3.26	9.39	6.13	5.95	1.05	5.93	1	6.09	3.3	0.14	0.92	0.85	0.85	0.7
Plagigeyeria_gladilini	Molluscs	VU	VU	7.32	16.44	9.12	12.23	1.44	12.58	1	12.79	3.65	0.56	0.95	0.89	0.89	0.78
Planorbarius_corneus	Molluscs	LC	LC	3.65	18.5	14.85	9.94	2.71	10.11	1	10.89	7.61	0.95	0.88	0.8	0.8	0.59
Planorbis_atticus	Molluscs	LC	LC	10.24	18.61	8.37	16.18	1.93	16.83	4	NA	NA	NA	0.94	0.89	0.89	0.78
Planorbis_moquini	Molluscs	LC	NA	12.31	17.62	5.31	15.87	1.22	16.34	4	NA	NA	NA	0.96	0.92	0.92	0.84
Planorbis_planorbis	Molluscs	LC	LC	3.4	23.8	20.4	10.53	3.84	9.84	1	10.91	12.89	0.38	0.86	0.77	0.77	0.55
Pseudamnicola_moussonii	Molluscs	LC	LC	11.79	19.2	7.41	15.66	1.26	15.85	4	NA	NA	NA	0.96	0.92	0.92	0.84
Pseudamnicola_troglobia	Molluscs	LC	LC	8.74	16.76	8.02	11.9	1.57	12.26	4	NA	NA	NA	0.95	0.88	0.88	0.76
Pseudanodonta_complanata	Molluscs	VU	NT	3.77	14.92	11.15	9.16	2.23	9	1	9.9	5.02	0.74	0.9	0.83	0.83	0.66
Radix_auricularia	Molluscs	LC	LC	0.97	27.72	26.75	9.71	5.36	8.68	3	11.17	16.55	1.46	0.82	0.73	0.73	0.46
Radix_balthica	Molluscs	LC	LC	3.65	19.2	15.55	10.29	3.03	10.23	1	11.08	8.12	0.79	0.87	0.78	0.78	0.56
Radomaniola_curta	Molluscs	LC	LC	8.04	17.88	9.84	12.48	2.18	12.34	1	12.92	4.96	0.44	0.92	0.86	0.86	0.71
Sadleriana_fluminensis	Molluscs	LC	LC	5.06	14.93	9.87	11.63	2.19	12.22	4	NA	NA	NA	0.92	0.86	0.86	0.72
Sadleriana_sadleriana	Molluscs	LC	LC	8.01	14.95	6.94	11.59	1.59	12.13	4	NA	NA	NA	0.94	0.87	0.87	0.74
Sadleriana_schmidtii	Molluscs	LC	LC	8.57	16.76	8.19	11.73	1.71	12.05	4	NA	NA	NA	0.94	0.87	0.87	0.74
Sphaerium_corneum	Molluscs	LC	LC	1.9	19.68	17.78	8.96	3.25	8.6	1	9.98	9.7	1.02	0.87	0.79	0.79	0.59
Sphaerium_ovale	Molluscs	LC	LC	3.91	19.06	15.15	10.49	2.31	10.18	1	10.7	8.36	0.21	0.91	0.85	0.85	0.71
Sphaerium_rivicola	Molluscs	VU	LC	3.91	16.48	12.57	10.1	1.78	10.06	1	10.4	6.08	0.3	0.93	0.87	0.87	0.75
Sphaerium_solidum	Molluscs	NT	NT	5.02	16.48	11.46	9.76	1.65	9.67	1	9.94	6.54	0.18	0.93	0.87	0.87	0.74
Stagnicola_corvus	Molluscs	LC	LC	3.65	18.15	14.5	9.92	2.51	10.17	1	10.77	7.38	0.85	0.9	0.8	0.8	0.61
Stagnicola_fuscus	Molluscs	LC	LC	3.65	19.06	15.41	10.11	3.35	9.79	1	11.11	7.95	1	0.84	0.76	0.76	0.52
Stagnicola_turricula	Molluscs	LC	LC	4.26	14.45	10.19	10.89	1.26	10.7	1	10.92	3.53	0.03	0.95	0.91	0.91	0.82
Theodoxus_fluviatilis	Molluscs	LC	LC	3.91	19.06	15.15	11.25	2.53	10.71	1	11.35	7.71	0.1	0.91	0.85	0.85	0.7
Theodoxus_prevostianus	Molluscs	EN	EN	8.09	13.02	4.93	11.9	0.93	12.17	4	NA	NA	NA	0.97	0.92	0.92	0.84
Theodoxus_transversalis	Molluscs	EN	EN	5.92	13.8	7.88	11.67	1.35	12.04	1	12.34	1.46	0.67	0.95	0.9	0.9	0.8
Theodoxus_varius	Molluscs	LC	LC	8.04	18.46	10.42	13.68	2.48	14.02	1	14.4	4.06	0.72	0.92	0.85	0.85	0.69
Turricaspia_lincta	Molluscs	LC	LC	11.01	13.29	2.28	12.34	0.48	12.41	1	12.45	0.84	0.11	0.98	0.96	0.96	0.92
Turricaspia_lindholmiana	Molluscs	LC	NA	11.77	12.87	1.1	12.21	0.25	12.23	1	12.22	0.65	0.01	0.99	0.99	0.98	0.97
Unio_crassus	Molluscs	EN	VU	3.65	19.81	16.16	9.78	2.62	9.7	1	10.5	9.31	0.72	0.89	0.81	0.81	0.62
Unio_tumidiformis	Molluscs	VU	VU	13.24	18.07	4.83	16.59	1.07	17.09	1	17.01	1.06	0.42	0.97	0.93	0.93	0.87
Unio_tumidus	Molluscs	LC	LC	0.97	16.87	15.9	6.39	2.72	5.94	3	5.8	11.07	-0.59	0.86	0.79	0.79	0.57
Valvata_macrostoma	Molluscs	LC	LC	3.65	19.13	15.48	10.32	2.32	10.34	1	10.88	8.25	0.56	0.91	0.84	0.84	0.67
Viviparus_mamillatus	Molluscs	DD	DD	8.3	18.46	10.16	12.48	2.54	12.27	4	NA	NA	NA	0.91	0.84	0.84	0.68
Viviparus_viviparus	Molluscs	LC	LC	3.91	19.06	15.15	10.94	2.47	10.5	1	11.08	7.98	0.14	0.91	0.85	0.85	0.7
Aeshna_affinis	Odonates	LC	LC	3.91	20.24	16.33	11.83	2.63	11.43	1	12.03	8.21	0.2	0.92	0.85	0.85	0.71
Aeshna_caerulea	Odonates	LC	LC	1.61	16.28	14.67	6.98	1.59	6.99	1	7.3	8.98	0.32	0.91	0.84	0.84	0.68
Aeshna_crenata	Odonates	LC	LC	3.65	9.92	6.27	7.51	0.96	7.52	1	7.69	2.23	0.18	0.94	0.89	0.89	0.77
Aeshna_cyanea	Odonates	NA	LC	3.91	19.06	15.15	10.47	2.46	10.03	1	10.53	8.53	0.06	0.91	0.85	0.85	0.71
Aeshna_grandis	Odonates	LC	LC	3.77	18.01	14.24	8.73	1.92	8.58	1	9.12	8.89	0.39	0.91	0.84	0.84	0.68
Aeshna_isoceles	Odonates	LC	LC	1.75	20.31	18.56	9.74	3.1	9.34	1	10.36	9.95	0.62	0.87	0.79	0.79	0.57
Aeshna_juncea	Odonates	NA	LC	1.75	16.06	14.31	8.25	2.02	8.26	1	8.86	7.2	0.61	0.9	0.82	0.82	0.64
Aeshna_mixta	Odonates	LC	LC	3.91	23.52	19.61	11.53	2.69	11.01	1	11.65	11.87	0.12	0.92	0.85	0.85	0.7
Aeshna_serrata	Odonates	NA	LC	3.59	16.33	12.74	8.68	1.95	8.04	1	8.24	8.09	-0.44	0.92	0.82	0.82	0.65
Aeshna_viridis	Odonates	LC	NT	4.42	12.92	8.5	8.9	1.4	8.9	1	9.2	3.72	0.3	0.94	0.88	0.88	0.76
Brachythemis_leucosticta	Odonates	LC	LC	11.83	28.27	16.44	23.25	2.63	23.57	2	22.09	6.18	-1.16	0.84	0.76	0.76	0.51
Brachytron_pratense	Odonates	NA	LC	4.59	19.91	15.32	10.18	2.15	10.03	1	10.46	9.45	0.28	0.92	0.86	0.86	0.73
Caliaeschna_microstigma	Odonates	NA	NT	4.63	23.51	18.88	13.05	2.92	13.13	1	13.77	9.74	0.72	0.9	0.82	0.82	0.65
Calopteryx_splendens	Odonates	LC	LC	3.91	23.98	20.07	11.03	2.67	10.55	1	11.23	12.75	0.2	0.91	0.85	0.85	0.69
Calopteryx_virgo	Odonates	NA	LC	3.65	20.11	16.46	10.2	2.83	9.92	1	10.8	9.31	0.6	0.89	0.82	0.82	0.64
Calopteryx_xanthostoma	Odonates	LC	LC	6.53	19.06	12.53	14.07	2.28	13.94	1	14.22	4.84	0.15	0.93	0.87	0.87	0.74
Coenagrion_armatum	Odonates	LC	LC	3.65	15.81	12.16	8.82	1.9	8.61	1	9.01	6.8	0.19	0.91	0.84	0.84	0.68
Coenagrion_hastulatum	Odonates	LC	LC	3.59	14.49	10.9	8.48	1.79	8.49	1	9.02	5.47	0.54	0.91	0.85	0.85	0.69
Coenagrion_mercuriale	Odonates	NT	NT	3.91	20.33	16.42	13.41	2.85	13.21	1	13.66	6.67	0.25	0.91	0.84	0.84	0.68
Coenagrion_ornatum	Odonates	NA	NT	4.63	19.15	14.52	11.22	1.63	11.14	1	11.63	7.52	0.41	0.94	0.89	0.89	0.78
Coenagrion_puella	Odonates	LC	LC	3.65	20.31	16.66	10.57	2.64	10.31	1	10.99	9.32	0.42	0.91	0.84	0.84	0.69
Coenagrion_pulchellum	Odonates	NA	LC	3.91	19.05	15.14	10.32	2.19	10.15	1	10.69	8.36	0.37	0.92	0.86	0.86	0.72
Coenagrion_scitulum	Odonates	NA	LC	6.02	21.53	15.51	13.53	2.66	13.17	1	13.6	7.93	0.07	0.92	0.85	0.85	0.7
Cordulegaster_bidentata	Odonates	NT	NT	3.91	18.67	14.76	11.23	2.1	11.11	1	11.68	6.99	0.45	0.92	0.86	0.86	0.72
Cordulegaster_heros	Odonates	NT	NT	6.54	17.21	10.67	11.81	1.77	11.9	1	12.17	5.04	0.36	0.94	0.87	0.87	0.74
Cordulegaster_picta	Odonates	NA	VU	8.41	18.9	10.49	13.03	2.18	13.59	4	NA	NA	NA	0.93	0.86	0.86	0.72
Cordulegaster_trinacriae	Odonates	NT	NT	11.49	18.15	6.66	15.02	1.46	15.22	4	NA	NA	NA	0.96	0.91	0.91	0.82
Cordulia_aenea	Odonates	LC	LC	3.65	17.79	14.14	9.39	2.19	9.16	1	9.92	7.87	0.53	0.91	0.84	0.84	0.68
Diplacodes_lefebvrii	Odonates	LC	LC	2.52	28.27	25.75	22.68	4.15	23.75	5	NA	NA	NA	0.83	0.74	0.74	0.48
Enallagma_cyathigerum	Odonates	LC	LC	3.34	23.51	20.17	9.93	3.11	9.58	1	10.69	12.82	0.76	0.88	0.79	0.79	0.59
Erythromma_viridulum	Odonates	NA	LC	3.91	20.84	16.93	12.26	2.39	11.89	1	12.33	8.51	0.07	0.93	0.87	0.87	0.75
Gomphus_flavipes	Odonates	NA	LC	4.63	17.21	12.58	10.57	2	10.35	1	10.9	6.31	0.33	0.93	0.87	0.87	0.74
Gomphus_graslinii	Odonates	NT	NT	6.53	19.06	12.53	14.45	2.23	13.99	1	14.24	4.82	-0.21	0.94	0.87	0.87	0.75
Gomphus_pulchellus	Odonates	LC	LC	3.91	19.06	15.15	12.89	2.54	12.55	1	13.1	5.96	0.21	0.92	0.85	0.85	0.7
Gomphus_schneiderii	Odonates	NA	NT	7.09	19.81	12.72	14.69	2.37	15.08	1	15.14	4.67	0.45	0.92	0.86	0.86	0.72
Gomphus_vulgatissimus	Odonates	NA	LC	3.91	17.79	13.88	9.97	2.09	9.84	1	10.36	7.43	0.39	0.92	0.86	0.86	0.71
Ischnura_elegans	Odonates	LC	LC	3.91	26.07	22.16	11.29	3.25	10.65	1	11.42	14.65	0.13	0.9	0.84	0.84	0.68
Ischnura_genei	Odonates	LC	LC	12.31	19.2	6.89	16.06	1.26	16.48	4	NA	NA	NA	0.96	0.91	0.91	0.83
Ischnura_pumilio	Odonates	NA	LC	3.91	22.2	18.29	11.88	2.62	11.36	1	11.95	10.25	0.07	0.92	0.86	0.86	0.73
Lestes_barbarus	Odonates	LC	LC	3.91	20.92	17.01	12.09	2.69	11.65	1	12.19	8.73	0.1	0.92	0.86	0.86	0.71
Lestes_dryas	Odonates	NA	LC	3.91	20.38	16.47	10.07	2.51	9.82	1	10.44	9.94	0.37	0.91	0.84	0.84	0.68
Lestes_sponsa	Odonates	NA	LC	3.91	17.34	13.43	9.98	2.05	9.85	1	10.35	6.99	0.37	0.92	0.86	0.86	0.73
Lestes_virens	Odonates	NA	LC	3.91	21.26	17.35	11.59	2.6	11.12	1	11.77	9.49	0.18	0.92	0.86	0.86	0.71
Leucorrhinia_albifrons	Odonates	LC	LC	3.91	14.51	10.6	9.17	1.47	8.97	1	9.22	5.29	0.05	0.93	0.87	0.87	0.73
Leucorrhinia_caudalis	Odonates	LC	LC	4.63	16.28	11.65	9.2	1.44	8.95	1	9.13	7.15	-0.07	0.94	0.88	0.88	0.77
Leucorrhinia_dubia	Odonates	LC	LC	3.59	14.21	10.62	8.22	1.84	8.2	1	8.72	5.49	0.5	0.91	0.83	0.83	0.67
Leucorrhinia_pectoralis	Odonates	NA	LC	4.92	16.99	12.07	9.8	1.64	9.56	1	9.82	7.17	0.02	0.93	0.88	0.88	0.76
Libellula_depressa	Odonates	NA	LC	3.91	19.13	15.22	10.54	2.53	10.15	1	10.73	8.4	0.19	0.91	0.85	0.85	0.7
Libellula_fulva	Odonates	NA	LC	3.91	19.05	15.14	10.35	2.2	10.21	1	10.72	8.33	0.37	0.92	0.86	0.86	0.72
Libellula_quadrimaculata	Odonates	LC	LC	3.91	20.24	16.33	10.3	2.76	9.97	1	10.71	9.53	0.41	0.9	0.83	0.83	0.65
Macromia_splendens	Odonates	VU	VU	8.95	18.71	9.76	14.64	1.95	14.17	1	14.34	4.37	-0.3	0.94	0.88	0.88	0.76
Nehalennia_speciosa	Odonates	NT	NT	5.9	13.02	7.12	9.47	1.16	9.32	1	9.5	3.52	0.03	0.95	0.9	0.9	0.81
Ophiogomphus_cecilia	Odonates	LC	LC	3.59	16.11	12.52	9.44	2.19	9.13	1	9.77	6.34	0.33	0.9	0.83	0.83	0.66
Orthetrum_cancellatum	Odonates	LC	LC	3.64	26.4	22.76	11.2	3.03	10.65	1	11.43	14.97	0.23	0.9	0.83	0.83	0.66
Orthetrum_chrysostigma	Odonates	LC	LC	7.89	28.39	20.5	23.7	3.02	24.42	7	NA	NA	NA	0.84	0.75	0.75	0.51
Oxygastra_curtisii	Odonates	NT	NT	5.8	19.93	14.13	13.42	2.26	13.31	1	13.55	6.38	0.13	0.93	0.86	0.86	0.73
Pantala_flavescens	Odonates	LC	NA	0.81	28.39	27.58	18.16	8.31	20.5	5	NA	NA	NA	0.8	0.73	0.73	0.45
Platycnemis_acutipennis	Odonates	LC	LC	6.39	19.06	12.67	13.9	2.3	13.72	1	14.01	5.05	0.11	0.93	0.87	0.87	0.74
Platycnemis_latipes	Odonates	LC	LC	6.39	19.06	12.67	14.33	2.33	14.37	1	14.57	4.49	0.24	0.93	0.87	0.87	0.74
Platycnemis_pennipes	Odonates	LC	LC	3.91	19.37	15.46	9.99	2.26	9.82	1	10.42	8.95	0.43	0.91	0.85	0.85	0.7
Pyrrhosoma_nymphula	Odonates	NA	LC	3.91	19.06	15.15	9.99	2.62	9.63	1	10.34	8.72	0.35	0.9	0.83	0.83	0.65
Somatochlora_flavomaculata	Odonates	NA	LC	3.91	19.21	15.3	9.94	2.11	9.74	1	10.25	8.96	0.31	0.92	0.86	0.86	0.72
Somatochlora_meridionalis	Odonates	NA	LC	6.88	18.61	11.73	12.92	2.12	12.84	1	13.22	5.39	0.3	0.93	0.86	0.86	0.73
Somatochlora_metallica	Odonates	LC	LC	3.65	16.45	12.8	9.11	2.25	8.9	1	9.68	6.77	0.57	0.9	0.83	0.83	0.65
Somatochlora_sahlbergi	Odonates	DD	DD	3.34	5.36	2.02	4.35	0.55	4.26	1	4.21	1.15	-0.14	0.96	0.91	0.91	0.82
Sympecma_fusca	Odonates	LC	LC	3.91	23.22	19.31	12.04	2.73	11.64	1	12.21	11.01	0.17	0.92	0.85	0.85	0.71
Sympecma_paedisca	Odonates	NA	LC	3.91	24.76	20.85	10.88	2.43	10.28	1	10.74	14.02	-0.14	0.92	0.86	0.86	0.71
Sympetrum_flaveolum	Odonates	NA	LC	3.91	19.06	15.15	9.74	2.16	9.53	1	10.12	8.94	0.38	0.92	0.85	0.85	0.69
Sympetrum_pedemontanum	Odonates	NA	LC	3.91	18.32	14.41	11.02	2.29	10.59	1	11.05	7.27	0.03	0.92	0.86	0.86	0.72
Sympetrum_sanguineum	Odonates	LC	LC	0.97	20.48	19.51	11	2.76	10.57	1	11.26	9.22	0.26	0.92	0.86	0.86	0.71
Sympetrum_sinaiticum	Odonates	NA	LC	9.1	24.93	15.83	20.35	2.95	21.2	1	20.46	4.47	0.11	0.88	0.8	0.8	0.6
Sympetrum_striolatum	Odonates	LC	LC	3.91	21.91	18	11.67	2.93	11.05	1	11.76	10.15	0.09	0.91	0.84	0.84	0.68
Sympetrum_vulgatum	Odonates	NA	LC	3.91	18.21	14.3	10.05	1.96	9.85	1	10.25	7.96	0.2	0.93	0.87	0.87	0.74
Trithemis_festiva	Odonates	LC	LC	3.48	26.07	22.59	21	3.57	21.71	1	19.9	6.17	-1.1	0.82	0.75	0.75	0.49
Trithemis_kirbyi	Odonates	LC	NA	2.97	28.39	25.42	23.62	3.03	24.33	7	NA	NA	NA	0.85	0.75	0.76	0.51
Agrostis_canina	Plants	NA	LC	0.72	19.06	18.34	8.89	3.05	8.94	3	10.17	8.89	1.28	0.86	0.78	0.78	0.57
Agrostis_stolonifera	Plants	NA	LC	3.16	22.81	19.65	9.95	3.34	9.56	1	10.69	12.12	0.74	0.87	0.78	0.78	0.57
Alisma_gramineum	Plants	NA	LC	3.27	23.95	20.68	9.6	3.21	9.21	1	10.06	13.89	0.46	0.87	0.79	0.79	0.58
Alisma_lanceolatum	Plants	NA	LC	0.46	20.53	20.07	7.3	5.03	8.85	8	NA	NA	NA	0.9	0.82	0.82	0.63
Alisma_wahlenbergii	Plants	VU	VU	6.05	9.44	3.39	7.43	1.07	6.89	4	NA	NA	NA	0.92	0.88	0.88	0.76
Allium_schmitzii	Plants	VU	VU	11.22	17.81	6.59	15.12	1.87	14.8	4	NA	NA	NA	0.94	0.91	0.9	0.81
Alopecurus_aequalis	Plants	NA	LC	3.16	19.24	16.08	9.24	2.84	8.97	1	10.01	9.23	0.77	0.87	0.79	0.79	0.59
Anagallis_crassifolia	Plants	NT	VU	13.55	20.31	6.76	16.93	1.82	17.59	4	NA	NA	NA	0.94	0.89	0.89	0.78
Apium_crassipes	Plants	NT	NT	12.54	21.4	8.86	17.34	2.13	17.11	4	NA	NA	NA	0.93	0.86	0.86	0.71
Apium_inundatum	Plants	LC	LC	3.65	19.01	15.36	10.03	2.6	10.13	1	10.58	8.43	0.55	0.89	0.79	0.79	0.58
Arundo_donax	Plants	NA	LC	3.91	23.95	20.04	13.63	3.15	13.14	1	13.66	10.29	0.03	0.9	0.83	0.83	0.66
Baldellia_alpestris	Plants	NT	NT	9.99	17.31	7.32	13.81	1.81	13.87	1	13.99	3.32	0.18	0.94	0.89	0.89	0.78
Beckmannia_eruciformis	Plants	NA	DD	1.41	18.46	17.05	9.16	2.71	9	1	10.01	8.45	0.85	0.87	0.79	0.79	0.59
Berula_erecta	Plants	NA	LC	3.91	19.06	15.15	11.55	2.29	11.06	1	11.66	7.4	0.11	0.92	0.86	0.86	0.72
Bidens_cernua	Plants	NA	LC	3.29	19.06	15.77	10.21	2.53	10.01	1	10.52	8.54	0.31	0.9	0.83	0.83	0.66
Bidens_tripartita	Plants	NA	LC	3.91	20.53	16.62	9.92	2.26	9.67	1	10.23	10.3	0.31	0.91	0.84	0.84	0.68
Bolboschoenus_glaucus	Plants	NA	LC	6.18	19.13	12.95	13.76	2.25	13.53	1	13.89	5.24	0.13	0.93	0.87	0.87	0.74
Bolboschoenus_laticarpus	Plants	NA	LC	4.26	18.15	13.89	10.4	1.94	10.3	1	10.77	7.38	0.37	0.93	0.86	0.86	0.73
Bolboschoenus_maritimus	Plants	NA	LC	3.91	27.33	23.42	10.91	3.24	10.32	1	10.93	16.4	0.02	0.9	0.84	0.84	0.69
Brachiaria_eruciformis	Plants	LC	LC	7.32	26.68	19.36	14.03	3.2	13.4	1	13.72	12.96	-0.31	0.9	0.83	0.83	0.66
Butomus_umbellatus	Plants	NA	LC	3.29	19.13	15.84	9.46	2.54	9.31	1	10.15	8.98	0.69	0.89	0.81	0.82	0.63
Calla_palustris	Plants	NA	LC	1.41	15.5	14.09	8.73	2.25	8.68	1	9.37	6.13	0.64	0.89	0.81	0.81	0.63
Callitriche_brutia	Plants	NA	LC	0.46	23.29	22.83	6.55	5.72	5.36	8	NA	NA	NA	0.85	0.76	0.76	0.51
Callitriche_cophocarpa	Plants	LC	LC	3.91	14.82	10.91	8.66	1.71	8.58	1	8.9	5.92	0.24	0.92	0.84	0.84	0.69
Callitriche_lenisulca	Plants	NA	LC	12.79	19.13	6.34	15.16	1.26	15.1	4	NA	NA	NA	0.97	0.92	0.92	0.84
Callitriche_platycarpa	Plants	LC	LC	3.91	18.71	14.8	10.83	1.46	10.73	1	10.96	7.75	0.13	0.95	0.89	0.89	0.78
Caltha_palustris	Plants	NA	LC	3.16	18.46	15.3	9.03	2.5	8.83	1	9.64	8.82	0.61	0.88	0.8	0.8	0.61
Carex_acuta	Plants	NA	LC	3.26	18.71	15.45	9.08	2.58	8.9	1	9.74	8.97	0.66	0.88	0.8	0.8	0.6
Carex_acutiformis	Plants	NA	LC	3.91	17.8	13.89	10.84	2.12	10.62	1	11.12	6.68	0.28	0.92	0.85	0.85	0.69
Carex_appropinquata	Plants	NA	LC	3.91	16.77	12.86	9.33	2.09	9.16	1	9.82	6.95	0.49	0.9	0.83	0.83	0.67
Carex_atherodes	Plants	NA	DD	1.33	12.04	10.71	7.64	1.84	7.62	1	8.22	3.82	0.58	0.89	0.82	0.82	0.64
Carex_canescens	Plants	NA	LC	3.16	18.71	15.55	8.38	2.2	8.3	1	8.94	9.77	0.56	0.89	0.81	0.81	0.61
Carex_elata	Plants	NA	LC	3.91	19.06	15.15	10.17	2.61	9.77	1	10.26	8.8	0.09	0.9	0.82	0.82	0.65
Carex_lasiocarpa	Plants	NA	LC	3.59	16.23	12.64	8.88	2.24	8.8	1	9.62	6.61	0.74	0.89	0.82	0.82	0.63
Carex_limosa	Plants	NA	LC	3.16	16.23	13.07	8.51	2.26	8.49	1	9.17	7.06	0.66	0.89	0.8	0.8	0.61
Carex_paniculata	Plants	NA	LC	3.16	18.97	15.81	10.83	2.42	10.43	1	11	7.97	0.17	0.91	0.85	0.85	0.71
Carex_pseudocyperus	Plants	NA	LC	3.91	18.71	14.8	10.22	1.95	10.03	1	10.33	8.38	0.11	0.93	0.87	0.87	0.73
Carex_riparia	Plants	NA	LC	3.91	19.13	15.22	10.63	2.26	10.29	1	10.74	8.39	0.11	0.92	0.85	0.85	0.71
Carex_rostrata	Plants	NA	LC	3.16	18.15	14.99	8.83	2.37	8.7	1	9.47	8.68	0.64	0.89	0.81	0.81	0.61
Carex_vesicaria	Plants	NA	LC	3.59	18.67	15.08	8.95	2.46	8.81	1	9.61	9.06	0.66	0.89	0.81	0.81	0.61
Catabrosa_aquatica	Plants	NA	LC	3.16	21.69	18.53	9.49	3.1	9.11	1	10.16	11.53	0.67	0.87	0.79	0.79	0.57
Ceratophyllum_demersum	Plants	LC	LC	3.29	19.13	15.84	10.03	2.74	9.82	1	10.52	8.61	0.49	0.89	0.82	0.82	0.64
Ceratophyllum_submersum	Plants	NA	LC	3.91	19.13	15.22	10.4	1.98	10.23	1	10.65	8.48	0.25	0.93	0.87	0.87	0.74
Ceratophyllum_tanaiticum	Plants	DD	NA	5.09	13.25	8.16	9.2	1.55	8.9	1	9.05	4.2	-0.15	0.93	0.85	0.85	0.71
Cicuta_virosa	Plants	NA	LC	3.29	16.77	13.48	9.03	2.48	9.06	3	10.17	6.6	1.14	0.88	0.8	0.8	0.59
Cladium_mariscus	Plants	NA	LC	3.91	20.53	16.62	10.61	2.4	10.25	1	10.79	9.74	0.18	0.91	0.85	0.85	0.69
Cyperus_difformis	Plants	LC	LC	4.59	19.13	14.54	12.52	2.42	12.27	1	12.64	6.49	0.12	0.92	0.85	0.85	0.71
Cyperus_fuscus	Plants	NA	LC	1.33	20.53	19.2	10.65	2.6	10.34	1	11.03	9.5	0.38	0.91	0.84	0.84	0.68
Cyperus_glaber	Plants	NA	LC	4.26	18.46	14.2	11.72	2.03	11.62	1	11.99	6.47	0.27	0.93	0.88	0.88	0.75
Cyperus_glomeratus	Plants	NA	LC	3.91	19.13	15.22	10.61	2.24	10.72	1	11.45	7.68	0.84	0.91	0.84	0.83	0.67
Cyperus_longus	Plants	LC	LC	4.26	27.33	23.07	12.46	2.55	12.21	1	12.59	14.74	0.13	0.93	0.86	0.86	0.73
Cyperus_michelianus	Plants	LC	NT	4.26	27.29	23.03	11.53	3.25	10.78	1	11.45	15.84	-0.08	0.9	0.85	0.85	0.69
Elatine_ambigua	Plants	NA	DD	7.45	13.65	6.2	11.22	1.5	11.45	1	12.1	1.55	0.88	0.94	0.89	0.89	0.77
Eleocharis_acicularis	Plants	NA	LC	3.16	18.15	14.99	9.47	2.55	9.25	1	10.12	8.03	0.65	0.89	0.82	0.82	0.63
Eleocharis_carniolica	Plants	LC	LC	4.26	16.76	12.5	11.26	1.65	11.31	1	11.79	4.97	0.53	0.94	0.88	0.88	0.77
Eleocharis_palustris	Plants	NA	LC	3.16	20.11	16.95	9.82	2.92	9.59	1	10.45	9.66	0.63	0.88	0.79	0.79	0.59
Eleocharis_quinqueflora	Plants	NA	LC	3.16	24.94	21.78	10.04	3.66	10.03	1	11	13.94	0.96	0.85	0.76	0.76	0.52
Eleocharis_uniglumis	Plants	NA	LC	3.16	19.13	15.97	9.83	2.49	9.71	1	10.37	8.76	0.54	0.9	0.83	0.83	0.66
Equisetum_fluviatile	Plants	NA	LC	3.16	19.13	15.97	9	2.6	8.85	1	9.73	9.4	0.73	0.88	0.8	0.8	0.6
Equisetum_palustre	Plants	NA	LC	3.16	19.13	15.97	9.07	2.76	8.83	1	9.77	9.36	0.7	0.87	0.79	0.79	0.58
Eriophorum_angustifolium	Plants	NA	LC	1.33	18.15	16.82	8.66	2.68	8.48	1	9.33	8.82	0.67	0.87	0.79	0.79	0.57
Eryngium_viviparum	Plants	EN	EN	9.99	13.89	3.9	12.66	0.96	12.93	4	NA	NA	NA	0.97	0.92	0.92	0.84
Fimbristylis_bisumbellata	Plants	LC	LC	3.91	27.55	23.64	14.33	5.44	12.41	1	12.45	15.1	-1.88	0.83	0.79	0.79	0.58
Glyceria_fluitans	Plants	NA	LC	3.16	19.06	15.9	9.75	2.64	9.57	1	10.31	8.75	0.56	0.89	0.81	0.81	0.62
Glyceria_maxima	Plants	NA	LC	3.91	19.2	15.29	9.87	2.14	9.78	1	10.22	8.98	0.35	0.91	0.84	0.84	0.69
Glyceria_nemoralis	Plants	NA	LC	7.32	15.21	7.89	11.15	1.3	10.88	1	11.18	4.03	0.03	0.95	0.91	0.91	0.81
Glyceria_notata	Plants	NA	LC	3.91	18.68	14.77	10.15	2.3	10.06	1	10.55	8.13	0.4	0.91	0.84	0.84	0.69
Gratiola_officinalis	Plants	NA	LC	3.29	19.13	15.84	9.73	2.83	9.69	1	10.6	8.53	0.87	0.88	0.79	0.79	0.59
Groenlandia_densa	Plants	NA	LC	3.91	19.13	15.22	11.89	2.32	11.47	1	12.07	7.06	0.18	0.92	0.87	0.87	0.73
Hippuris_vulgaris	Plants	NA	LC	1.66	19.13	17.47	8.41	2.71	8.05	1	9.04	10.09	0.63	0.87	0.79	0.79	0.59
Hottonia_palustris	Plants	NA	LC	3.91	16.67	12.76	10.13	1.7	10.05	1	10.29	6.38	0.16	0.93	0.88	0.88	0.76
Hydrocotyle_vulgaris	Plants	NA	LC	2.15	23.95	21.8	10.54	3.14	10.35	1	11.09	12.86	0.55	0.88	0.79	0.79	0.57
Hypericum_elodes	Plants	LC	LC	4.26	19.24	14.98	10.8	1.79	10.75	1	10.94	8.3	0.14	0.94	0.86	0.86	0.73
Iris_pseudacorus	Plants	NA	LC	3.91	19.13	15.22	10.3	2.5	10.02	1	10.52	8.61	0.22	0.91	0.84	0.84	0.67
Isolepis_fluitans	Plants	LC	LC	4.8	27.29	22.49	12.1	2.98	11.32	1	11.91	15.38	-0.19	0.91	0.86	0.86	0.72
Juncus_articulatus	Plants	LC	LC	3.16	19.81	16.65	10.13	2.74	9.87	1	10.54	9.27	0.41	0.89	0.82	0.82	0.64
Juncus_bufonius	Plants	LC	LC	3.4	20.53	17.13	9.57	2.94	9.15	1	10.06	10.47	0.49	0.88	0.79	0.79	0.58
Juncus_bulbosus	Plants	NA	LC	3.16	18.81	15.65	10	2.56	9.98	1	10.56	8.25	0.56	0.89	0.81	0.81	0.62
Juncus_effusus	Plants	LC	LC	3.91	19.2	15.29	10.48	2.54	10.13	1	10.67	8.53	0.19	0.91	0.83	0.83	0.67
Juncus_fontanesii	Plants	NA	LC	8.06	20.11	12.05	14.28	2.35	14.51	1	14.67	5.44	0.39	0.93	0.86	0.86	0.72
Juncus_heterophyllus	Plants	NT	LC	7.8	19.05	11.25	14.65	2.03	14.5	1	14.55	4.5	-0.1	0.94	0.88	0.88	0.77
Juncus_subnodulosus	Plants	NA	LC	3.91	19.13	15.22	11.58	2.32	11.11	1	11.7	7.43	0.12	0.92	0.86	0.86	0.72
Juncus_tenageia	Plants	NA	LC	4.26	18.97	14.71	11.96	2.15	11.66	1	12.03	6.94	0.07	0.93	0.88	0.88	0.76
Lemna_gibba	Plants	LC	LC	3.91	27.47	23.56	11.28	2.89	10.66	1	11.26	16.21	-0.02	0.91	0.86	0.86	0.72
Lemna_minor	Plants	LC	LC	3.77	20.53	16.76	10.25	2.69	10	1	10.67	9.86	0.42	0.9	0.83	0.83	0.65
Lemna_trisulca	Plants	LC	LC	3.91	19.2	15.29	10.07	2.38	9.96	1	10.5	8.7	0.43	0.91	0.84	0.84	0.69
Limosella_aquatica	Plants	NA	LC	0.55	19.81	19.26	8.17	3.28	8.63	3	9.95	9.86	1.78	0.86	0.78	0.78	0.56
Lindernia_procumbens	Plants	LC	LC	7.22	16.44	9.22	10.62	1.64	10.62	1	11.16	5.28	0.54	0.93	0.88	0.88	0.75
Ludwigia_palustris	Plants	NA	LC	4.26	18.71	14.45	11.57	2.03	11.25	1	11.74	6.97	0.17	0.93	0.87	0.87	0.75
Luronium_natans	Plants	LC	LC	5.76	14.88	9.12	11.33	1.3	11.14	1	11.42	3.46	0.09	0.95	0.9	0.9	0.8
Lycopus_europaeus	Plants	NA	LC	3.91	19.81	15.9	10.67	2.45	10.24	1	10.75	9.06	0.08	0.92	0.85	0.85	0.7
Lysimachia_dubia	Plants	NA	DD	7.32	19.13	11.81	11.73	1.83	11.56	1	11.89	7.24	0.16	0.94	0.88	0.88	0.77
Lysimachia_nummularia	Plants	NA	LC	3.91	19.13	15.22	10.05	2.1	9.97	1	10.39	8.74	0.34	0.92	0.86	0.86	0.71
Lysimachia_vulgaris	Plants	NA	LC	3.91	19.13	15.22	10.22	2.48	9.88	1	10.36	8.77	0.14	0.91	0.84	0.84	0.67
Lythrum_borysthenicum	Plants	NA	LC	7.32	19.81	12.49	14.48	2.22	14.49	1	14.61	5.2	0.13	0.93	0.87	0.87	0.75
Lythrum_hyssopifolia	Plants	NA	LC	3.65	19.81	16.16	10.5	2.93	9.95	1	10.85	8.96	0.35	0.88	0.81	0.81	0.62
Lythrum_portula	Plants	NA	LC	3.91	19.13	15.22	10.35	2.45	10.07	1	10.55	8.58	0.2	0.91	0.84	0.84	0.69
Lythrum_salicaria	Plants	NA	LC	3.91	19.2	15.29	10.11	2.68	9.81	1	10.47	8.73	0.36	0.9	0.82	0.82	0.64
Lythrum_thymifolia	Plants	NA	LC	6.39	18.68	12.29	13.4	2.32	13.24	1	13.62	5.06	0.22	0.93	0.86	0.86	0.72
Lythrum_tribracteatum	Plants	NA	LC	5.09	19.81	14.72	11.55	3.36	11.89	1	13.24	6.57	1.69	0.87	0.78	0.78	0.56
Marsilea_batardae	Plants	EN	EN	15.99	18.14	2.15	17.06	0.47	17.11	4	NA	NA	NA	0.98	0.97	0.96	0.93
Mentha_aquatica	Plants	NA	LC	3.91	19.81	15.9	10.68	2.41	10.27	1	10.75	9.06	0.07	0.92	0.85	0.85	0.7
Mentha_pulegium	Plants	NA	LC	3.91	20.53	16.62	11.6	2.32	11.08	1	11.63	8.9	0.03	0.92	0.87	0.87	0.73
Menyanthes_trifoliata	Plants	NA	LC	1.65	18.15	16.5	8.67	2.61	8.62	1	9.53	8.62	0.86	0.88	0.79	0.79	0.59
Montia_fontana	Plants	NA	LC	3.16	19.13	15.97	9.16	2.9	8.62	1	9.62	9.51	0.46	0.85	0.77	0.77	0.54
Myosotis_laxa	Plants	NA	LC	3.65	18.71	15.06	9.55	2.65	9.15	1	10.02	8.69	0.47	0.88	0.81	0.81	0.62
Myosotis_secunda	Plants	LC	LC	7.37	18.67	11.3	12.22	2.59	11.26	1	11.92	6.75	-0.3	0.91	0.83	0.83	0.67
Myriophyllum_spicatum	Plants	NA	LC	3.16	19.13	15.97	9.57	2.7	9.53	1	10.36	8.77	0.79	0.89	0.81	0.81	0.61
Myriophyllum_verticillatum	Plants	NA	LC	3.16	19.2	16.04	9.77	2.43	9.59	1	10.16	9.04	0.39	0.9	0.83	0.83	0.66
Najas_marina	Plants	LC	LC	4.26	19.81	15.55	11.09	2.17	10.84	1	11.36	8.45	0.27	0.92	0.86	0.86	0.72
Najas_minor	Plants	LC	LC	4.26	18.97	14.71	10.55	2.27	10.25	1	10.8	8.17	0.25	0.91	0.85	0.85	0.71
Nuphar_lutea	Plants	NA	LC	3.91	18.65	14.74	9.38	2.34	9.12	1	9.81	8.84	0.43	0.9	0.82	0.82	0.65
Nymphaea_alba	Plants	NA	LC	3.91	19.2	15.29	10.06	2.32	9.86	1	10.37	8.83	0.31	0.91	0.85	0.85	0.69
Nymphaea_tetragona	Plants	LC	LC	4.94	26.73	21.79	7.65	2.05	7.39	1	7.65	19.08	0	0.93	0.88	0.88	0.75
Nymphoides_peltata	Plants	NA	LC	3.91	19.13	15.22	10.77	1.96	10.64	1	11.1	8.03	0.33	0.93	0.88	0.88	0.76
Oenanthe_aquatica	Plants	NA	LC	3.91	19.2	15.29	10.17	2.06	10.09	1	10.49	8.71	0.32	0.92	0.86	0.86	0.72
Panicum_repens	Plants	LC	LC	6.37	27.33	20.96	14.75	3.84	14.38	1	14.31	13.02	-0.44	0.88	0.84	0.84	0.68
Persicaria_amphibia	Plants	NA	LC	3.88	19.2	15.32	9.47	2.49	9.21	1	10	9.2	0.53	0.89	0.82	0.82	0.64
Persicaria_hydropiper	Plants	NA	LC	3.91	19.2	15.29	10.14	2.32	9.94	1	10.39	8.81	0.25	0.91	0.84	0.84	0.67
Persicaria_lapathifolia	Plants	NA	LC	3.34	20.53	17.19	9.52	2.87	9.15	1	10.1	10.43	0.58	0.87	0.79	0.79	0.58
Persicaria_maculosa	Plants	NA	LC	3.91	19.81	15.9	10.6	2.4	10.28	1	10.82	8.99	0.22	0.92	0.85	0.85	0.7
Persicaria_salicifolia	Plants	NA	LC	6.57	19.81	13.24	15.02	2.09	15.13	1	15.18	4.63	0.16	0.94	0.88	0.88	0.77
Phalaris_arundinacea	Plants	NA	LC	3.26	19.2	15.94	9.32	2.8	9.05	1	10.01	9.19	0.69	0.88	0.8	0.8	0.59
Phragmites_australis	Plants	NA	LC	3.65	20.53	16.88	9.65	2.93	9.26	1	10.22	10.31	0.57	0.88	0.79	0.79	0.59
Pilularia_globulifera	Plants	NT	NT	4.78	17.97	13.19	10.85	1.92	10.59	1	10.91	7.06	0.06	0.92	0.87	0.87	0.73
Pilularia_minuta	Plants	EN	EN	8.3	20.31	12.01	15.85	2.78	16.51	1	16.48	3.83	0.63	0.92	0.85	0.85	0.7
Potamogeton_alpinus	Plants	LC	LC	3.59	18.46	14.87	8.41	2.13	8.36	1	8.94	9.52	0.53	0.89	0.82	0.82	0.63
Potamogeton_berchtoldii	Plants	NA	LC	3.16	18.46	15.3	8.94	2.53	8.79	1	9.6	8.86	0.66	0.88	0.8	0.8	0.6
Potamogeton_coloratus	Plants	NA	LC	3.91	19.06	15.15	12.11	2.54	11.5	1	12.18	6.88	0.07	0.91	0.85	0.85	0.7
Potamogeton_crispus	Plants	LC	LC	3.91	19.22	15.31	10.29	2.28	10.06	1	10.47	8.75	0.18	0.92	0.85	0.85	0.7
Potamogeton_gramineus	Plants	NA	LC	1.52	18.68	17.16	8.92	2.63	8.83	1	9.78	8.9	0.86	0.88	0.8	0.8	0.6
Potamogeton_lucens	Plants	LC	LC	3.91	18.97	15.06	9.97	2.41	9.81	1	10.35	8.62	0.38	0.91	0.83	0.83	0.67
Potamogeton_natans	Plants	LC	LC	3.16	19.2	16.04	9.4	2.71	9.1	1	10	9.2	0.6	0.88	0.8	0.8	0.61
Potamogeton_nodosus	Plants	LC	LC	3.29	20.11	16.82	9.92	2.72	9.98	1	10.71	9.4	0.79	0.89	0.81	0.81	0.63
Potamogeton_obtusifolius	Plants	LC	LC	3.16	16.77	13.61	9.24	1.94	9.14	1	9.72	7.05	0.48	0.92	0.85	0.85	0.69
Potamogeton_perfoliatus	Plants	NA	LC	3.59	19.81	16.22	9.13	2.6	8.95	1	9.9	9.91	0.77	0.88	0.8	0.8	0.6
Potamogeton_pusillus	Plants	LC	LC	0.46	19.13	18.67	6.88	4.66	8.37	8	NA	NA	NA	0.9	0.81	0.81	0.63
Potamogeton_schweinfurthii	Plants	NA	DD	12.31	19.2	6.89	16.06	1.26	16.37	4	NA	NA	NA	0.96	0.91	0.91	0.82
Potamogeton_trichoides	Plants	LC	LC	3.91	18.8	14.89	10.83	2.19	10.48	1	10.95	7.85	0.12	0.92	0.86	0.86	0.72
Pycreus_flavescens	Plants	LC	LC	4.2	19.13	14.93	10.82	2.38	10.47	1	11.09	8.04	0.27	0.91	0.85	0.85	0.7
Ranunculus_aquatilis	Plants	NA	LC	3.91	19.2	15.29	11.21	2.21	10.74	1	11.23	7.97	0.02	0.92	0.86	0.86	0.72
Ranunculus_baudotii	Plants	LC	LC	6.2	19.2	13	11.64	2.64	11.04	1	11.56	7.64	-0.08	0.9	0.82	0.82	0.65
Ranunculus_flammula	Plants	NA	LC	3.77	18.67	14.9	10.01	2.22	9.71	1	10.15	8.52	0.14	0.91	0.84	0.84	0.69
Ranunculus_fluitans	Plants	LC	LC	3.91	17.79	13.88	10.9	1.8	10.7	1	11.02	6.77	0.12	0.94	0.87	0.87	0.75
Ranunculus_lateriflorus	Plants	NA	LC	4.8	19.06	14.26	12.04	2.24	12.3	1	12.67	6.39	0.63	0.92	0.85	0.85	0.7
Ranunculus_peltatus	Plants	NA	LC	3.65	20.69	17.04	10.1	3.18	9.91	1	10.96	9.73	0.86	0.85	0.77	0.77	0.53
Ranunculus_rionii	Plants	NA	LC	4.47	18.61	14.14	11.35	1.67	11.14	1	11.49	7.12	0.14	0.94	0.9	0.9	0.79
Ranunculus_saniculifolius	Plants	NA	LC	8.03	19.13	11.1	15.01	2.19	15.2	1	15.31	3.82	0.3	0.93	0.88	0.88	0.75
Ranunculus_sphaerospermus	Plants	NA	LC	13.37	19.81	6.44	15.11	1.68	14.65	4	NA	NA	NA	0.96	0.9	0.89	0.79
Ranunculus_trichophyllus	Plants	NA	LC	3.16	19.2	16.04	10.36	3.19	10.31	1	11.36	7.84	1	0.87	0.77	0.77	0.54
Rorippa_amphibia	Plants	NA	LC	3.29	19.81	16.52	9.81	2.3	9.82	1	10.34	9.47	0.53	0.91	0.84	0.84	0.67
Rorippa_microphylla	Plants	NA	LC	4.26	19.13	14.87	11.54	2.14	10.98	1	11.41	7.72	-0.13	0.92	0.86	0.86	0.72
Saccharum_ravennae	Plants	NA	LC	7.32	19.13	11.81	14.3	2.16	14.49	1	14.57	4.56	0.27	0.94	0.87	0.87	0.73
Sagittaria_sagittifolia	Plants	LC	LC	3.91	17.88	13.97	9.53	2.32	9.32	1	10.05	7.83	0.52	0.9	0.83	0.83	0.66
Samolus_valerandi	Plants	NA	LC	4.26	20.11	15.85	11.31	2.46	10.87	1	11.52	8.59	0.21	0.91	0.85	0.85	0.71
Schoenoplectus_lacustris	Plants	NA	LC	1.41	21.47	20.06	9.81	3.35	9.38	1	10.53	10.94	0.72	0.86	0.78	0.78	0.55
Schoenoplectus_triqueter	Plants	NA	LC	3.91	17.81	13.9	10.3	1.78	10.47	1	10.98	6.83	0.68	0.93	0.86	0.86	0.72
Scirpus_sylvaticus	Plants	NA	LC	1.41	18.46	17.05	8.96	2.62	8.82	1	9.84	8.62	0.88	0.88	0.8	0.8	0.6
Scolochloa_festucacea	Plants	NA	LC	1.41	15.5	14.09	8.59	2.38	8.45	1	9.26	6.24	0.67	0.87	0.79	0.79	0.59
Sparganium_emersum	Plants	LC	LC	3.29	18.67	15.38	9.24	2.38	9.07	1	9.86	8.81	0.62	0.9	0.82	0.82	0.64
Sparganium_erectum	Plants	NA	LC	3.91	19.81	15.9	10.36	2.43	10.05	1	10.55	9.26	0.19	0.91	0.84	0.84	0.69
Sparganium_natans	Plants	NA	NT	3.16	16.76	13.6	8.76	2.21	8.67	1	9.28	7.48	0.52	0.9	0.81	0.81	0.63
Spirodela_polyrhiza	Plants	LC	LC	3.91	19.68	15.77	10.38	2.33	10.13	1	10.61	9.07	0.23	0.92	0.85	0.85	0.7
Stuckenia_pectinata	Plants	LC	LC	3.29	19.81	16.52	10	2.71	9.93	1	10.6	9.21	0.6	0.89	0.82	0.82	0.64
Trapa_natans	Plants	LC	NT	1.57	18.89	17.32	9.81	2.4	9.68	1	10.36	8.53	0.55	0.9	0.84	0.84	0.68
Triglochin_bulbosa	Plants	NA	LC	6.98	19.2	12.22	14.34	2.3	14.78	1	14.92	4.28	0.58	0.93	0.87	0.87	0.73
Urtica_kioviensis	Plants	DD	DD	8.97	13.82	4.85	11.44	1.09	11.75	1	11.92	1.9	0.48	0.96	0.91	0.91	0.83
Utricularia_australis	Plants	LC	LC	1.33	19.13	17.8	9.56	2.87	9.72	1	10.56	8.57	1	0.88	0.78	0.78	0.57
Utricularia_bremii	Plants	DD	DD	4.8	18.15	13.35	11.48	1.84	11.23	1	11.63	6.52	0.15	0.93	0.88	0.88	0.76
Utricularia_gibba	Plants	LC	NT	17.6	27.28	9.68	25.24	1.88	25.77	4	NA	NA	NA	0.85	0.78	0.78	0.55
Utricularia_minor	Plants	NA	LC	0.81	18.46	17.65	8.84	2.71	8.83	1	9.67	8.79	0.83	0.88	0.79	0.8	0.59
Utricularia_vulgaris	Plants	NA	LC	3.59	19.13	15.54	9.43	2.55	9.15	1	9.96	9.17	0.53	0.89	0.81	0.81	0.63
Veronica_anagalloides	Plants	NA	LC	3.91	20.11	16.2	10.82	2.5	10.48	1	11.16	8.95	0.34	0.9	0.84	0.84	0.68
Veronica_beccabunga	Plants	NA	LC	3.16	19.2	16.04	10.29	2.43	10.08	1	10.59	8.61	0.3	0.91	0.84	0.84	0.68
Veronica_catenata	Plants	NA	LC	4.26	19.13	14.87	11.13	1.96	10.75	1	11.16	7.97	0.03	0.93	0.88	0.88	0.75
Veronica_scutellata	Plants	NA	LC	3.16	19.13	15.97	9.4	2.58	9.14	1	9.98	9.15	0.58	0.89	0.81	0.81	0.62
Wolffia_arrhiza	Plants	LC	LC	3.91	18.71	14.8	10.16	2	10.04	1	10.39	8.32	0.23	0.92	0.86	0.86	0.72
Zannichellia_palustris	Plants	LC	LC	3.16	19.13	15.97	10.42	2.28	10.27	1	10.82	8.31	0.4	0.92	0.85	0.85	0.71

## Sheet: Tmax_water
Table S2.4 Species list including respective statistical results and species’ thermal properties inferred from the maximum water temperature of the warmest month (Tmax_water). Thermal properties were determined only for those species that passed the different statistical barriers, i.e. occurrence in at least 50 catchments, and AUC and TSS values above the defined thresholds 0.7 and 0.4, respectiv…
				Maximum water temperature of the warmest month
Species name	Taxonomic group	Red List Status (European)	Red List Status (Global)	Tmin	Tmax/ critical maximum temperature	Thermal range (Tmax-Tmin)	Mean	Standard deviation	Median	Response type (curve 1 to 8)	Preferred temperature (TRC)	Warming tolerance	Safety margin	AUC	Sensitivity	Specificity	TSS
Astacus_astacus	Crayfish	NAN	VU	10.42	31.48	21.06	23.81	3.15	23.54	1	22.41	9.07	-1.4	0.82	0.75	0.75	0.5
Astacus_leptodactylus	Crayfish	NAN	LC	10.42	31.16	20.74	24.95	3.25	24.58	1	23.19	7.97	-1.76	0.77	0.73	0.73	0.45
Astacus_pachypus	Crayfish	NAN	DD	22.92	28.32	5.4	26.85	0.74	27.08	1	26.91	1.41	0.06	0.94	0.89	0.89	0.78
Austropotamobius_pallipes	Crayfish	NAN	EN	10.42	30.09	19.67	24.18	3.17	24.72	1	23.57	6.52	-0.61	0.79	0.73	0.73	0.46
Austropotamobius_torrentium	Crayfish	NAN	DD	11.12	29.5	18.38	24.47	2.65	24.34	1	23.92	5.58	-0.55	0.84	0.77	0.77	0.53
Abramis_brama	Fish	LC	LC	10.42	30.68	20.26	24.7	3.07	24.35	1	23.1	7.58	-1.6	0.8	0.75	0.75	0.5
Achondrostoma_arcasii	Fish	VU	VU	18.12	29.93	11.81	26.83	1.97	27.2	1	26.43	3.5	-0.4	0.81	0.75	0.75	0.5
Achondrostoma_oligolepis	Fish	LC	LC	23.9	29.08	5.18	26.94	1.19	27.1	4	NA	NA	NA	0.89	0.81	0.8	0.61
Acipenser_gueldenstaedtii	Fish	CR	CR	21.7	30.23	8.53	27.35	1.32	27.28	1	26.81	3.42	-0.54	0.85	0.77	0.77	0.54
Acipenser_nudiventris	Fish	CR	CR	21.7	29.42	7.72	28.02	1.25	28.5	4	NA	NA	NA	0.83	0.78	0.78	0.55
Acipenser_persicus	Fish	CR	CR	23.02	30.23	7.21	28.21	1.39	28.53	4	NA	NA	NA	0.81	0.72	0.72	0.45
Acipenser_ruthenus	Fish	VU	VU	15.87	29.59	13.72	24.91	2.04	24.79	1	24.64	4.95	-0.27	0.87	0.78	0.78	0.56
Acipenser_stellatus	Fish	CR	CR	21.72	30.23	8.51	27.33	1.28	27.27	1	26.77	3.46	-0.56	0.86	0.77	0.77	0.55
Alburnoides_rossicus	Fish	LC	LC	21.08	28.47	7.39	25.43	1.26	25.24	1	25.14	3.33	-0.29	0.91	0.84	0.84	0.69
Alburnus_albidus	Fish	VU	VU	24.38	28.27	3.89	26.82	0.82	26.86	4	NA	NA	NA	0.93	0.87	0.87	0.73
Alburnus_alburnus	Fish	LC	LC	10.42	29.87	19.45	24.22	2.26	24.1	1	23.42	6.45	-0.8	0.87	0.8	0.8	0.6
Alburnus_arborella	Fish	LC	LC	13.19	28.04	14.85	25.37	2.92	26.59	4	NA	NA	NA	0.82	0.76	0.76	0.52
Alburnus_chalcoides	Fish	LC	LC	23.02	30.23	7.21	28.33	0.84	28.48	4	NA	NA	NA	0.89	0.83	0.83	0.66
Alburnus_hohenackeri	Fish	LC	LC	18.69	30.23	11.54	27.52	1.79	28.08	4	NA	NA	NA	0.81	0.75	0.75	0.51
Alburnus_leobergi	Fish	LC	LC	26.3	28.06	1.76	27.25	0.43	27.15	4	NA	NA	NA	0.96	0.92	0.92	0.83
Alburnus_thessalicus	Fish	LC	LC	20.61	29.5	8.89	26.89	1.64	26.89	4	NA	NA	NA	0.83	0.77	0.77	0.54
Alosa_algeriensis	Fish	DD	DD	26.48	29.47	2.99	28	0.6	27.96	4	NA	NA	NA	0.91	0.84	0.84	0.68
Alosa_alosa	Fish	LC	LC	8.84	29.81	20.97	22.81	3.6	22.43	1	21.19	8.62	-1.62	0.82	0.72	0.72	0.44
Alosa_caspia	Fish	LC	LC	23.98	30.23	6.25	28.53	0.79	28.59	4	NA	NA	NA	0.88	0.8	0.8	0.59
Alosa_fallax	Fish	LC	LC	11.89	30.02	18.13	25.54	2.9	26.27	3	25.48	4.54	-0.06	0.77	0.7	0.7	0.4
Alosa_immaculata	Fish	VU	VU	25.02	27.9	2.88	26.78	0.75	26.94	1	26.75	1.15	-0.03	0.94	0.88	0.88	0.76
Alosa_kessleri	Fish	LC	LC	25.76	30.23	4.47	28.14	0.88	28.32	4	NA	NA	NA	0.85	0.78	0.78	0.56
Alosa_maeotica	Fish	LC	LC	23.6	27.7	4.1	26.33	0.81	26.39	1	26.3	1.4	-0.03	0.94	0.89	0.89	0.77
Alosa_tanaica	Fish	LC	LC	25.7	28.06	2.36	26.99	0.63	27.1	1	26.94	1.12	-0.05	0.94	0.89	0.89	0.78
Alosa_volgensis	Fish	EN	EN	26.49	30.23	3.74	28.69	0.51	28.64	4	NA	NA	NA	0.89	0.81	0.81	0.62
Anaecypris_hispanica	Fish	EN	EN	27.66	29.93	2.27	29.24	0.48	29.27	4	NA	NA	NA	0.86	0.79	0.79	0.57
Anguilla_anguilla	Fish	CR	CR	8.23	30.52	22.29	23.36	3.95	23.18	1	21.57	8.95	-1.79	0.79	0.71	0.71	0.42
Aphanius_fasciatus	Fish	LC	LC	20.7	30.3	9.6	27.81	1.56	28.04	1	27.33	2.97	-0.48	0.79	0.71	0.7	0.41
Aphanius_iberus	Fish	EN	EN	21.14	28.92	7.78	27.04	1.44	27.38	4	NA	NA	NA	0.86	0.79	0.79	0.58
Aspius_aspius	Fish	LC	LC	10.87	30.68	19.81	25.43	2.91	25.07	1	24	6.68	-1.43	0.78	0.73	0.73	0.47
Atherina_boyeri	Fish	LC	LC	17.63	30.37	12.74	27.12	2.06	27.43	1	26.71	3.66	-0.41	0.78	0.71	0.71	0.42
Babka_gymnotrachelus	Fish	LC	LC	21.34	30.23	8.89	26.81	1.38	26.97	1	26.59	3.64	-0.22	0.87	0.8	0.8	0.59
Ballerus_ballerus	Fish	LC	LC	11.12	29.25	18.13	24.61	2.01	24.37	1	23.89	5.36	-0.72	0.87	0.81	0.81	0.61
Ballerus_sapa	Fish	LC	LC	15.97	30.51	14.54	26.02	2.11	25.93	1	25.29	5.22	-0.73	0.82	0.77	0.77	0.53
Barbatula_barbatula	Fish	LC	LC	10.42	29.66	19.24	24.32	2.29	24.07	1	23.43	6.23	-0.89	0.87	0.8	0.8	0.59
Barbatula_quignardi	Fish	LC	LC	17.24	28.61	11.37	25.63	2.17	26.02	4	NA	NA	NA	0.86	0.79	0.79	0.57
Barbus_balcanicus	Fish	LC	LC	21	29.18	8.18	25.81	1.45	26.21	1	26.01	3.17	0.2	0.9	0.84	0.84	0.67
Barbus_barbus	Fish	LC	LC	10.42	27.79	17.37	24.25	1.9	24.24	1	24	3.79	-0.25	0.89	0.82	0.82	0.63
Barbus_carpathicus	Fish	LC	LC	20.18	26.65	6.47	24.22	1.34	24.25	4	NA	NA	NA	0.91	0.84	0.84	0.67
Barbus_ciscaucasicus	Fish	LC	LC	16.44	28.65	12.21	25.79	3.47	27.55	4	NA	NA	NA	0.77	0.71	0.71	0.42
Barbus_cyclolepis	Fish	LC	LC	19.84	30	10.16	27.35	1.58	27.7	4	NA	NA	NA	0.83	0.76	0.76	0.51
Barbus_haasi	Fish	VU	VU	18.12	28.61	10.49	25.67	2.1	26.2	4	NA	NA	NA	0.86	0.79	0.79	0.57
Barbus_kubanicus	Fish	LC	LC	22.11	27.82	5.71	26.28	1.44	26.7	4	NA	NA	NA	0.91	0.85	0.85	0.7
Barbus_macedonicus	Fish	DD	DD	21.52	29.5	7.98	26.89	1.65	26.93	4	NA	NA	NA	0.84	0.77	0.77	0.54
Barbus_meridionalis	Fish	NT	NT	17.13	27.68	10.55	25.11	2.44	25.9	4	NA	NA	NA	0.86	0.78	0.78	0.56
Barbus_peloponnesius	Fish	LC	LC	24.87	29.25	4.38	27.89	0.92	28.1	4	NA	NA	NA	0.86	0.8	0.79	0.59
Barbus_pergamonensis	Fish	LC	EN	26.65	30	3.35	28.43	0.71	28.43	4	NA	NA	NA	0.85	0.77	0.77	0.54
Barbus_petenyi	Fish	LC	LC	20.35	27.72	7.37	25.59	1.71	26.09	4	NA	NA	NA	0.88	0.81	0.81	0.63
Barbus_tyberinus	Fish	NT	NT	22.92	28.27	5.35	26.77	0.97	27.06	4	NA	NA	NA	0.92	0.87	0.87	0.73
Barbus_waleckii	Fish	LC	LC	21.08	24.9	3.82	23.83	0.78	24.04	4	NA	NA	NA	0.96	0.9	0.9	0.8
Benthophiloides_brauneri	Fish	DD	DD	24.91	28.56	3.65	26.72	0.83	27.03	4	NA	NA	NA	0.93	0.87	0.88	0.75
Benthophilus_durrelli	Fish	LC	LC	23.8	28.42	4.62	26.36	1.53	26.83	4	NA	NA	NA	0.86	0.81	0.8	0.61
Benthophilus_granulosus	Fish	LC	LC	23.02	30.23	7.21	28.65	0.97	28.67	4	NA	NA	NA	0.82	0.74	0.74	0.49
Benthophilus_leobergius	Fish	LC	LC	23.02	30.23	7.21	28.43	1	28.5	4	NA	NA	NA	0.85	0.77	0.77	0.55
Benthophilus_macrocephalus	Fish	LC	LC	23.02	30.23	7.21	28.33	0.94	28.48	4	NA	NA	NA	0.86	0.79	0.79	0.58
Benthophilus_mahmudbejovi	Fish	LC	LC	28.46	30.21	1.75	29.2	0.58	29.33	4	NA	NA	NA	0.83	0.76	0.75	0.51
Benthophilus_nudus	Fish	LC	LC	23.48	27.79	4.31	26.55	0.7	26.6	1	26.47	1.32	-0.08	0.95	0.91	0.91	0.81
Benthophilus_stellatus	Fish	LC	LC	26.47	28.42	1.95	27.68	0.41	27.75	1	27.7	0.72	0.02	0.95	0.9	0.9	0.81
Blicca_bjoerkna	Fish	LC	LC	10.42	30.23	19.81	24.43	2.22	24.19	1	23.55	6.68	-0.88	0.87	0.8	0.8	0.6
Caspiosoma_caspium	Fish	LC	LC	23.02	30.23	7.21	27.58	1.08	27.32	4	NA	NA	NA	0.88	0.79	0.79	0.59
Chondrostoma_kubanicum	Fish	LC	LC	25.35	27.82	2.47	26.94	0.53	26.92	4	NA	NA	NA	0.96	0.91	0.91	0.82
Chondrostoma_nasus	Fish	LC	LC	10.87	27.79	16.92	24.36	1.79	24.3	1	24.15	3.64	-0.21	0.9	0.82	0.82	0.64
Chondrostoma_oxyrhynchum	Fish	LC	LC	18.69	29.58	10.89	27	1.94	27.71	4	NA	NA	NA	0.84	0.8	0.8	0.6
Chondrostoma_vardarense	Fish	NT	NT	19.84	29.5	9.66	26.74	1.69	27.17	4	NA	NA	NA	0.85	0.79	0.79	0.57
Chondrostoma_variabile	Fish	LC	LC	22.37	29.57	7.2	25.96	1.8	25.63	1	25.06	4.51	-0.9	0.86	0.78	0.78	0.55
Clupeonella_caspia	Fish	LC	LC	27.7	29.99	2.29	28.66	0.46	28.64	4	NA	NA	NA	0.89	0.81	0.81	0.62
Clupeonella_cultriventris	Fish	LC	LC	24.25	27.75	3.5	26.68	0.58	26.83	1	26.74	1.01	0.06	0.95	0.92	0.92	0.84
Clupeonella_tscharchalensis	Fish	LC	LC	23.81	29.25	5.44	26.15	1.72	25.54	1	24.99	4.26	-1.16	0.86	0.78	0.78	0.57
Cobitis_bilineata	Fish	LC	LC	10.42	28.57	18.15	25.1	3.49	26.48	4	NA	NA	NA	0.81	0.75	0.75	0.49
Cobitis_calderoni	Fish	EN	EN	18.12	28.97	10.85	26.4	1.77	26.88	4	NA	NA	NA	0.87	0.81	0.81	0.63
Cobitis_elongata	Fish	LC	LC	21.03	27.72	6.69	25.44	1.46	25.81	4	NA	NA	NA	0.91	0.84	0.84	0.67
Cobitis_elongatoides	Fish	LC	LC	14.16	27.79	13.63	25.13	1.8	25.55	1	25.38	2.41	0.25	0.88	0.82	0.82	0.64
Cobitis_ohridana	Fish	LC	LC	21.04	28.74	7.7	25.53	1.96	25.85	4	NA	NA	NA	0.85	0.77	0.77	0.53
Cobitis_paludica	Fish	VU	VU	23.56	30.09	6.53	28.04	1.23	28.09	1	27.39	2.7	-0.65	0.81	0.71	0.71	0.42
Cobitis_pontica	Fish	LC	NT	25.67	28.4	2.73	26.86	0.61	26.8	4	NA	NA	NA	0.95	0.9	0.9	0.8
Cobitis_taenia	Fish	LC	LC	17.24	28.47	11.23	24.18	1.64	24.04	1	23.74	4.73	-0.44	0.91	0.83	0.83	0.67
Cobitis_tanaitica	Fish	LC	LC	25.35	28.06	2.71	26.89	0.57	27	1	26.88	1.18	-0.01	0.95	0.9	0.9	0.8
Cobitis_vardarensis	Fish	LC	LC	24.37	29.5	5.13	27.41	1.35	27.68	4	NA	NA	NA	0.83	0.74	0.74	0.49
Coregonus_albula	Fish	LC	LC	11.92	25.26	13.34	21.5	1.99	21.97	1	21.55	3.71	0.05	0.93	0.87	0.87	0.74
Coregonus_maraena	Fish	VU	VU	19.2	24.72	5.52	21.97	1.05	21.97	1	21.73	2.99	-0.24	0.95	0.9	0.9	0.8
Coregonus_muksun	Fish	LC	NA	8.01	25.26	17.25	18.66	3.99	18.65	1	16.16	9.1	-2.5	0.89	0.8	0.8	0.6
Coregonus_nilssoni	Fish	LC	LC	11.92	24.8	12.88	20.7	2.16	21.33	1	20.96	3.84	0.26	0.94	0.88	0.88	0.75
Coregonus_peled	Fish	LC	LC	11.13	25.57	14.44	20.16	2.89	20.55	1	19.42	6.15	-0.74	0.91	0.83	0.83	0.66
Coregonus_sardinella	Fish	LC	NA	7.72	25.59	17.87	18.82	4.11	19.56	3	16.65	8.94	-2.17	0.9	0.84	0.84	0.68
Coregonus_widegreni	Fish	DD	DD	15.17	23.93	8.76	21.76	1	21.86	1	21.75	2.18	-0.01	0.97	0.92	0.92	0.85
Cottus_gobio	Fish	LC	LC	10.42	28.51	18.09	22.55	2.68	22.56	1	21.67	6.84	-0.88	0.87	0.78	0.78	0.57
Cottus_koshewnikowi	Fish	LC	LC	15.77	26.4	10.63	22.63	1.69	22.95	1	22.46	3.94	-0.17	0.92	0.85	0.85	0.71
Cottus_microstomus	Fish	LC	LC	20.58	26.02	5.44	23.95	0.84	24.08	1	24.05	1.97	0.1	0.95	0.88	0.88	0.76
Cottus_perifretum	Fish	LC	LC	18.47	26.76	8.29	23.12	1.78	23.07	1	22.51	4.25	-0.61	0.9	0.82	0.82	0.65
Cottus_poecilopus	Fish	LC	LC	13.29	26.6	13.31	20.83	2.04	21.22	1	20.77	5.83	-0.06	0.93	0.87	0.87	0.73
Cottus_rhenanus	Fish	LC	LC	20.82	24.92	4.1	23.07	0.86	23.12	1	22.91	2.01	-0.16	0.95	0.9	0.9	0.8
Gasterosteus_aculeatus	Fish	LC	LC	8.01	30.15	22.14	21.42	4.7	22.03	1	18.19	11.96	-3.23	0.81	0.73	0.73	0.46
Gasterosteus_gymnurus	Fish	LC	LC	10.42	29.89	19.47	24.08	2.59	23.83	1	22.8	7.09	-1.28	0.84	0.76	0.76	0.53
Gasterosteus_islandicus	Fish	LC	LC	8.23	14.37	6.14	11.84	1.36	11.74	1	11.34	3.03	-0.5	0.99	0.97	0.97	0.94
Gobio_alverniae	Fish	LC	LC	21.79	26.62	4.83	24.59	1.19	24.68	4	NA	NA	NA	0.91	0.85	0.85	0.7
Gobio_brevicirris	Fish	LC	LC	24.47	28.13	3.66	26.47	0.93	26.48	1	26.21	1.92	-0.26	0.93	0.86	0.86	0.73
Gobio_bulgaricus	Fish	LC	LC	20.61	29.18	8.57	26.92	1.46	27.3	4	NA	NA	NA	0.87	0.81	0.81	0.62
Gobio_carpathicus	Fish	LC	LC	19.74	26.85	7.11	24.94	1.61	25.35	4	NA	NA	NA	0.9	0.83	0.83	0.67
Gobio_gobio	Fish	LC	LC	10.42	28.04	17.62	22.9	1.94	23.03	1	22.62	5.42	-0.28	0.92	0.84	0.84	0.69
Gobio_holurus	Fish	LC	LC	16.44	28.56	12.12	26.03	3.35	27.7	4	NA	NA	NA	0.79	0.73	0.73	0.47
Gobio_kubanicus	Fish	LC	LC	22.51	27.93	5.42	26.78	0.9	26.9	4	NA	NA	NA	0.94	0.88	0.88	0.77
Gobio_obtusirostris	Fish	LC	LC	11.12	27.56	16.44	24.64	2.48	25.42	1	24.74	2.82	0.1	0.85	0.8	0.8	0.6
Gobio_occitaniae	Fish	LC	LC	19.21	27.55	8.34	25.46	1.71	26.09	4	NA	NA	NA	0.91	0.83	0.83	0.66
Gobio_sarmaticus	Fish	LC	LC	25.35	27.27	1.92	26.43	0.52	26.38	4	NA	NA	NA	0.96	0.93	0.93	0.85
Gobio_volgensis	Fish	LC	LC	21.63	28.86	7.23	24.85	1.49	24.4	1	24.28	4.58	-0.57	0.91	0.85	0.85	0.69
Gymnocephalus_acerina	Fish	LC	LC	23.72	28.13	4.41	26	1.07	25.96	1	25.8	2.33	-0.2	0.92	0.86	0.86	0.72
Gymnocephalus_baloni	Fish	LC	LC	19.84	27.79	7.95	26.19	1.08	26.53	1	26.38	1.41	0.19	0.93	0.87	0.87	0.74
Gymnocephalus_cernua	Fish	LC	LC	10.42	30.23	19.81	22.83	3.28	23.39	1	22.12	8.11	-0.71	0.88	0.81	0.81	0.62
Gymnocephalus_schraetser	Fish	LC	LC	22.53	27.79	5.26	26.2	1.11	26.58	1	26.45	1.34	0.25	0.93	0.86	0.86	0.72
Hucho_hucho	Fish	EN	EN	15.97	26.28	10.31	23.56	2	23.73	4	NA	NA	NA	0.88	0.81	0.81	0.62
Huso_huso	Fish	CR	CR	25.83	29.25	3.42	27.72	0.84	27.73	4	NA	NA	NA	0.89	0.81	0.81	0.62
Hypomesus_olidus	Fish	LC	NA	7.51	28.42	20.91	21.03	3.98	21.94	3	19.26	9.16	-1.77	0.88	0.81	0.81	0.62
Iberochondrostoma_lusitanicus	Fish	CR	CR	24.66	29.08	4.42	27.63	0.99	27.69	4	NA	NA	NA	0.88	0.8	0.8	0.6
Knipowitschia_bergi	Fish	LC	LC	23.02	30.23	7.21	28.32	1.13	28.54	4	NA	NA	NA	0.84	0.76	0.77	0.53
Knipowitschia_caucasica	Fish	LC	LC	21.72	30.23	8.51	27.61	1.17	27.67	1	27.06	3.17	-0.55	0.86	0.79	0.79	0.57
Knipowitschia_longecaudata	Fish	LC	LC	23.02	30.23	7.21	27.7	0.92	27.75	1	27.35	2.88	-0.35	0.88	0.81	0.81	0.62
Knipowitschia_panizzae	Fish	LC	LC	21.48	29.07	7.59	26.74	1.37	27.05	4	NA	NA	NA	0.9	0.83	0.83	0.67
Leucaspius_delineatus	Fish	LC	LC	10.42	30.23	19.81	24.77	2.02	24.5	1	24.27	5.96	-0.5	0.88	0.81	0.81	0.61
Leuciscus_burdigalensis	Fish	LC	LC	19.21	27.55	8.34	25.11	1.22	25.09	4	NA	NA	NA	0.93	0.88	0.88	0.77
Leuciscus_danilewskii	Fish	LC	LC	24.47	28.13	3.66	26.47	0.93	26.48	1	26.21	1.92	-0.26	0.93	0.86	0.86	0.73
Leuciscus_leuciscus	Fish	LC	LC	10.42	29.4	18.98	23.36	2.68	23.46	1	22.68	6.72	-0.68	0.87	0.79	0.79	0.58
Leuciscus_oxyrrhis	Fish	LC	LC	22.24	26.76	4.52	25.15	1.24	25.62	4	NA	NA	NA	0.92	0.86	0.86	0.71
Liopsetta_glacialis	Fish	LC	LC	6.22	22.2	15.98	15.14	3.14	15.43	1	12.82	9.38	-2.32	0.95	0.89	0.89	0.78
Liza_saliens	Fish	LC	LC	21.48	30.91	9.43	27.8	1.44	28.09	1	27.2	3.71	-0.6	0.8	0.72	0.72	0.45
Luciobarbus_bocagei	Fish	LC	LC	23.7	29.65	5.95	27.42	1.29	27.52	4	NA	NA	NA	0.85	0.75	0.75	0.51
Luciobarbus_graellsii	Fish	LC	LC	18.12	28.61	10.49	25.68	2.11	26.32	4	NA	NA	NA	0.86	0.79	0.79	0.58
Luciobarbus_guiraonis	Fish	VU	VU	24	29.29	5.29	27.56	1.33	27.94	4	NA	NA	NA	0.83	0.75	0.75	0.5
Luciobarbus_microcephalus	Fish	VU	VU	27.52	29.89	2.37	29.16	0.6	29.27	4	NA	NA	NA	0.84	0.77	0.77	0.54
Luciobarbus_steindachneri	Fish	VU	VU	25.37	29.93	4.56	28.7	0.96	29	4	NA	NA	NA	0.77	0.7	0.7	0.4
Mesogobius_batrachocephalus	Fish	LC	LC	21.72	27.9	6.18	26.37	0.93	26.55	1	26.41	1.49	0.04	0.93	0.88	0.88	0.76
Misgurnus_fossilis	Fish	LC	LC	14.16	29.4	15.24	24.9	1.85	24.54	1	24.27	5.13	-0.63	0.88	0.81	0.81	0.63
Mugil_cephalus	Fish	LC	LC	21.48	30.29	8.81	27.25	1.59	27.43	1	26.76	3.53	-0.49	0.82	0.73	0.73	0.45
Neogobius_fluviatilis	Fish	LC	LC	21.34	28.82	7.48	26.31	1.12	26.6	1	26.43	2.39	0.12	0.92	0.85	0.85	0.7
Neogobius_melanostomus	Fish	LC	LC	21.07	30.23	9.16	26.09	2	26.5	1	25.96	4.27	-0.13	0.83	0.76	0.76	0.52
Osmerus_dentex	Fish	LC	LC	7.72	27.01	19.29	16.92	3.47	16.94	1	15.29	11.72	-1.63	0.93	0.87	0.87	0.74
Osmerus_eperlanus	Fish	LC	LC	12.64	25.82	13.18	21.52	1.67	21.82	1	21.49	4.33	-0.03	0.94	0.89	0.89	0.78
Oxynoemacheilus_bureschi	Fish	LC	LC	20.61	29.18	8.57	26.43	1.83	26.85	4	NA	NA	NA	0.84	0.77	0.77	0.54
Oxynoemacheilus_merga	Fish	LC	LC	16.44	27.1	10.66	21.8	3.35	21.5	4	NA	NA	NA	0.86	0.76	0.75	0.51
Oxynoemacheilus_theophilii	Fish	LC	CR	26.65	30	3.35	28.43	0.72	28.47	4	NA	NA	NA	0.85	0.77	0.77	0.54
Pachychilon_pictum	Fish	LC	LC	19.38	28.74	9.36	25.36	1.96	25.95	4	NA	NA	NA	0.87	0.78	0.78	0.55
Padogobius_nigricans	Fish	VU	VU	22.92	27.96	5.04	26.79	1.06	27.24	4	NA	NA	NA	0.92	0.86	0.86	0.72
Parachondrostoma_miegii	Fish	LC	LC	18.12	28.61	10.49	25.63	2.17	26.25	4	NA	NA	NA	0.86	0.78	0.78	0.56
Parachondrostoma_toxostoma	Fish	VU	VU	16.98	27.68	10.7	24.83	1.93	25.18	1	25.06	2.62	0.23	0.89	0.83	0.83	0.66
Pelecus_cultratus	Fish	LC	LC	20.72	30.66	9.94	26.22	2.39	26.52	1	25.27	5.39	-0.95	0.77	0.73	0.73	0.47
Percarina_maeotica	Fish	LC	LC	26.33	27.7	1.37	27.1	0.25	27.11	1	27.08	0.62	-0.02	0.98	0.94	0.94	0.88
Petroleuciscus_borysthenicus	Fish	LC	LC	21.7	28.27	6.57	26.44	0.81	26.57	1	26.47	1.8	0.03	0.94	0.89	0.89	0.78
Phoxinus_bigerri	Fish	LC	LC	17.24	28.61	11.37	25.69	2.11	26.2	4	NA	NA	NA	0.86	0.78	0.78	0.57
Phoxinus_lumaireul	Fish	LC	LC	13.19	28.74	15.55	24.27	3.42	25.26	4	NA	NA	NA	0.79	0.71	0.71	0.41
Phoxinus_phoxinus	Fish	LC	LC	7.76	28.47	20.71	22.22	3.43	23.13	3	21.85	6.62	-0.37	0.9	0.83	0.83	0.66
Pomatoschistus_canestrinii	Fish	LC	LC	21.48	28.16	6.68	26.11	1.43	26.69	4	NA	NA	NA	0.91	0.83	0.84	0.67
Pomatoschistus_microps	Fish	LC	LC	13.22	29.54	16.32	21.75	2.62	21.79	1	20.97	8.57	-0.78	0.9	0.82	0.82	0.64
Ponticola_constructor	Fish	LC	LC	19.23	27.57	8.34	25.69	1.81	26.45	4	NA	NA	NA	0.89	0.82	0.82	0.63
Ponticola_gorlap	Fish	LC	LC	22.62	30.48	7.86	27.03	1.83	27.72	1	26.44	4.04	-0.59	0.79	0.73	0.73	0.47
Ponticola_kessleri	Fish	LC	LC	21.37	27.79	6.42	25.84	1.43	26.3	3	26.19	1.6	0.35	0.9	0.83	0.83	0.66
Ponticola_syrman	Fish	LC	LC	23.02	30.23	7.21	27.83	1.2	27.92	4	NA	NA	NA	0.84	0.77	0.77	0.54
Proterorhinus_nasalis	Fish	LC	LC	21.7	29.73	8.03	26.44	1.63	26.86	1	26.02	3.71	-0.42	0.85	0.8	0.8	0.6
Proterorhinus_semilunaris	Fish	LC	LC	19.61	28.7	9.09	25.71	1.57	26.16	1	25.97	2.73	0.26	0.89	0.82	0.82	0.65
Pseudochondrostoma_duriense	Fish	VU	VU	23.27	28.37	5.1	26.26	1.32	26.66	4	NA	NA	NA	0.89	0.83	0.83	0.67
Pseudochondrostoma_polylepis	Fish	LC	LC	24.55	29.65	5.1	27.94	1.19	28.16	4	NA	NA	NA	0.81	0.71	0.71	0.42
Pseudochondrostoma_willkommii	Fish	VU	VU	26.75	30.09	3.34	29.01	0.75	29.12	4	NA	NA	NA	0.79	0.71	0.71	0.41
Pungitius_laevis	Fish	LC	LC	18.21	25.82	7.61	22.51	1.84	22.7	1	22.07	3.75	-0.44	0.9	0.83	0.83	0.65
Pungitius_platygaster	Fish	LC	LC	19.84	30.23	10.39	27.38	1.14	27.31	1	26.97	3.26	-0.41	0.88	0.79	0.79	0.58
Pungitius_pungitius	Fish	LC	LC	6.78	29.11	22.33	20.12	3.84	20.6	1	18.43	10.68	-1.69	0.89	0.82	0.82	0.65
Rhodeus_amarus	Fish	LC	LC	10.42	30.23	19.81	24.88	2.02	24.66	1	24.42	5.81	-0.46	0.88	0.81	0.81	0.61
Rhodeus_meridionalis	Fish	LC	LC	24.37	29.5	5.13	27.38	1.34	27.68	4	NA	NA	NA	0.84	0.75	0.75	0.5
Romanogobio_albipinnatus	Fish	LC	LC	21.55	29.27	7.72	25.03	1.62	24.53	1	24.33	4.94	-0.7	0.89	0.82	0.82	0.65
Romanogobio_belingi	Fish	LC	LC	20.58	27.44	6.86	24.5	1.19	24.34	1	24.32	3.12	-0.18	0.93	0.84	0.84	0.69
Romanogobio_ciscaucasicus	Fish	LC	LC	20.43	30.23	9.8	26.77	2.28	27.7	4	NA	NA	NA	0.77	0.72	0.72	0.44
Romanogobio_elimeius	Fish	LC	LC	24.58	29.5	4.92	27.33	1.27	27.18	4	NA	NA	NA	0.85	0.77	0.77	0.54
Romanogobio_kesslerii	Fish	LC	LC	20.35	27.79	7.44	25.69	1.28	26	1	25.91	1.88	0.22	0.91	0.85	0.85	0.7
Romanogobio_tanaiticus	Fish	LC	LC	24.47	28.13	3.66	26.47	0.93	26.48	1	26.21	1.92	-0.26	0.93	0.86	0.86	0.73
Romanogobio_uranoscopus	Fish	LC	LC	19.23	27.56	8.33	24.84	1.63	25.14	1	25.18	2.38	0.34	0.9	0.82	0.82	0.65
Romanogobio_vladykovi	Fish	LC	LC	14.16	27.79	13.63	25.12	1.93	25.7	1	25.42	2.37	0.3	0.88	0.82	0.82	0.63
Rutilus_aula	Fish	LC	LC	10.42	28.04	17.62	24.47	3.94	26.22	4	NA	NA	NA	0.77	0.7	0.7	0.4
Rutilus_caspicus	Fish	LC	LC	23.02	30.23	7.21	28.44	0.86	28.61	4	NA	NA	NA	0.86	0.8	0.79	0.59
Rutilus_frisii	Fish	LC	LC	23.02	30.23	7.21	27.83	0.88	27.83	1	27.44	2.79	-0.39	0.88	0.81	0.81	0.63
Rutilus_heckelii	Fish	LC	LC	20.61	28.71	8.1	26.76	0.9	27	1	26.72	1.99	-0.04	0.93	0.89	0.89	0.77
Rutilus_karamani	Fish	LC	LC	21.04	28.74	7.7	25.06	2.15	25.46	4	NA	NA	NA	0.84	0.76	0.77	0.53
Rutilus_pigus	Fish	LC	LC	15.26	28.04	12.78	25.33	2.71	26.41	4	NA	NA	NA	0.82	0.76	0.76	0.52
Rutilus_rubilio	Fish	NT	NT	21.53	28.57	7.04	26.77	1.04	27.05	4	NA	NA	NA	0.92	0.86	0.86	0.72
Rutilus_rutilus	Fish	LC	LC	8.01	30.55	22.54	23.37	3.42	23.74	1	22.52	8.03	-0.85	0.86	0.8	0.8	0.6
Rutilus_virgo	Fish	LC	LC	14.16	27.56	13.4	24.93	1.88	25.45	1	25.22	2.34	0.29	0.88	0.83	0.83	0.65
Sabanejewia_balcanica	Fish	LC	LC	16.65	29.5	12.85	25.76	1.69	26.21	1	25.94	3.56	0.18	0.89	0.82	0.82	0.63
Sabanejewia_baltica	Fish	LC	LC	20.58	28.32	7.74	25.16	1.36	24.75	1	24.73	3.59	-0.43	0.91	0.83	0.83	0.67
Sabanejewia_bulgarica	Fish	LC	LC	23.48	27.79	4.31	26.73	0.61	26.76	1	26.73	1.06	0	0.96	0.91	0.91	0.82
Sabanejewia_caucasica	Fish	LC	LC	20.43	30.23	9.8	28.02	1.41	28.29	4	NA	NA	NA	0.84	0.77	0.77	0.54
Sabanejewia_kubanica	Fish	LC	LC	25.35	27.82	2.47	26.93	0.55	26.91	4	NA	NA	NA	0.95	0.9	0.9	0.81
Sabanejewia_romanica	Fish	NT	NT	20.35	27.47	7.12	25.47	1.79	25.97	4	NA	NA	NA	0.87	0.81	0.81	0.62
Salaria_fluviatilis	Fish	LC	LC	13.19	30.21	17.02	27.15	2.29	27.63	1	26.73	3.48	-0.42	0.78	0.7	0.7	0.41
Salmo_cettii	Fish	NT	NT	22.92	28	5.08	26.82	0.99	27.21	4	NA	NA	NA	0.93	0.87	0.87	0.74
Salmo_dentex	Fish	DD	DD	22.21	28.74	6.53	25.94	1.66	26.18	4	NA	NA	NA	0.86	0.78	0.78	0.57
Salmo_labrax	Fish	LC	LC	16.48	28.47	11.99	25.64	1.53	25.86	1	25.7	2.77	0.06	0.9	0.83	0.83	0.67
Salmo_rhodanensis	Fish	DD	DD	16.98	27.68	10.7	24.61	2.33	25.11	4	NA	NA	NA	0.87	0.79	0.79	0.58
Salmo_trutta	Fish	LC	LC	8.23	30.23	22	23.48	3.36	23.8	3	22.71	7.52	-0.77	0.84	0.75	0.75	0.51
Salvelinus_alpinus	Fish	LC	LC	2.65	25.95	23.3	14.64	4.83	14.79	3	10.84	15.11	-3.8	0.95	0.88	0.88	0.77
Salvelinus_lepechini	Fish	LC	LC	16.14	23.3	7.16	20.9	1.63	21.3	1	21.1	2.2	0.2	0.95	0.89	0.89	0.77
Sander_lucioperca	Fish	LC	LC	10.42	30.62	20.2	24.91	2.62	24.69	1	24.03	6.59	-0.88	0.84	0.79	0.79	0.58
Sander_volgensis	Fish	LC	LC	18.83	29.58	10.75	25.64	1.65	25.54	1	25.27	4.31	-0.37	0.88	0.82	0.82	0.64
Scardinius_erythrophthalmus	Fish	LC	LC	10.42	30.62	20.2	24.98	2.88	24.69	1	23.77	6.85	-1.21	0.8	0.75	0.75	0.5
Scardinius_hesperidicus	Fish	LC	LC	15.26	28.27	13.01	26.01	2.24	26.83	4	NA	NA	NA	0.87	0.81	0.81	0.62
Silurus_glanis	Fish	LC	LC	10.42	30.62	20.2	25.38	2.78	25.21	1	24.3	6.32	-1.08	0.8	0.75	0.75	0.49
Squalius_carolitertii	Fish	LC	LC	23.27	29.11	5.84	26.26	1.36	26.66	4	NA	NA	NA	0.89	0.83	0.83	0.66
Squalius_cephalus	Fish	LC	LC	10.42	30.23	19.81	24.67	2.25	24.39	1	23.86	6.37	-0.81	0.86	0.79	0.79	0.59
Squalius_laietanus	Fish	LC	LC	18.12	28.61	10.49	25.76	2.14	26.34	4	NA	NA	NA	0.85	0.78	0.78	0.57
Squalius_lucumonis	Fish	EN	EN	22.92	27.96	5.04	26.78	1.07	27.23	4	NA	NA	NA	0.92	0.86	0.86	0.72
Squalius_orpheus	Fish	LC	LC	20.61	28.7	8.09	26.81	1.63	27.44	4	NA	NA	NA	0.86	0.8	0.8	0.6
Squalius_squalus	Fish	LC	LC	13.19	28.57	15.38	25.37	3.02	26.51	4	NA	NA	NA	0.83	0.76	0.76	0.53
Squalius_vardarensis	Fish	LC	LC	21.52	29.5	7.98	27.14	1.47	27.14	4	NA	NA	NA	0.85	0.79	0.79	0.58
Stenodus_nelma	Fish	LC	LC	7.72	28.01	20.29	20.71	3.7	21.4	3	19.72	8.29	-0.99	0.89	0.81	0.81	0.63
Syngnathus_abaster	Fish	LC	LC	21.48	30.29	8.81	26.95	1.55	27.16	1	26.61	3.68	-0.34	0.84	0.77	0.77	0.53
Telestes_muticellus	Fish	LC	LC	10.42	28.04	17.62	24.52	3.99	26.38	4	NA	NA	NA	0.77	0.7	0.7	0.41
Telestes_pleurobipunctatus	Fish	LC	LC	24.87	29.5	4.63	28.01	0.92	28.22	4	NA	NA	NA	0.85	0.79	0.79	0.57
Telestes_souffia	Fish	LC	LC	10.42	27.68	17.26	23.34	3.08	23.81	1	23.26	4.42	-0.08	0.85	0.77	0.77	0.54
Thymallus_thymallus	Fish	LC	LC	10.42	28.04	17.62	22.56	2.47	23.03	1	22.18	5.86	-0.38	0.89	0.82	0.82	0.64
Triglopsis_quadricornis	Fish	LC	LC	8.01	23.68	15.67	18.73	3.88	20.45	1	18.53	5.15	-0.2	0.88	0.83	0.83	0.67
Umbra_krameri	Fish	VU	VU	20.64	27.58	6.94	25.95	1.15	26.17	4	NA	NA	NA	0.94	0.88	0.88	0.77
Vimba_melanops	Fish	DD	DD	20.61	29.5	8.89	27.1	1.56	27.58	4	NA	NA	NA	0.85	0.79	0.79	0.57
Vimba_vimba	Fish	LC	LC	14.16	30.23	16.07	24.87	2.08	24.69	1	24.19	6.04	-0.68	0.86	0.79	0.79	0.59
Zingel_streber	Fish	LC	LC	16.65	27.79	11.14	25.15	1.75	25.6	1	25.46	2.33	0.31	0.89	0.82	0.82	0.64
Zingel_zingel	Fish	LC	LC	19.74	27.79	8.05	25.44	1.52	25.86	1	25.74	2.05	0.3	0.9	0.83	0.83	0.67
Acroloxus_lacustris	Molluscs	NA	LC	10.42	30.09	19.67	24.06	3.11	24.18	1	23.16	6.93	-0.9	0.83	0.76	0.76	0.52
Adriohydrobia_gagatinella	Molluscs	LC	LC	21.24	28.74	7.5	25.24	1.93	25.23	4	NA	NA	NA	0.85	0.79	0.78	0.57
Alzoniella_cantabrica	Molluscs	LC	LC	22.98	27.69	4.71	25.36	1.3	25.04	4	NA	NA	NA	0.9	0.83	0.83	0.66
Alzoniella_lucensis	Molluscs	LC	LC	23.27	25.49	2.22	24.32	0.56	24.37	4	NA	NA	NA	0.96	0.9	0.91	0.81
Alzoniella_ovetensis	Molluscs	LC	LC	22.98	27.24	4.26	24.93	1.21	24.59	4	NA	NA	NA	0.92	0.85	0.85	0.7
Amphimelania_holandrii	Molluscs	LC	LC	19.74	27.92	8.18	25.67	1.47	26.13	1	25.95	1.97	0.28	0.91	0.84	0.84	0.69
Anisus_leucostoma	Molluscs	LC	LC	10.42	30.09	19.67	23.24	3.38	23.5	1	21.99	8.1	-1.25	0.82	0.74	0.74	0.48
Anisus_vorticulus	Molluscs	DD	NT	10.42	28.74	18.32	24.82	2.25	25.17	1	24.85	3.89	0.03	0.85	0.78	0.78	0.56
Avenionia_roberti	Molluscs	NT	NT	20.82	25.34	4.52	23.03	1.04	23	4	NA	NA	NA	0.94	0.87	0.87	0.74
Belgrandia_minuscula	Molluscs	DD	DD	21.53	27.77	6.24	26.06	1.23	26.45	4	NA	NA	NA	0.92	0.86	0.86	0.72
Belgrandia_thermalis	Molluscs	LC	LC	24.35	27.96	3.61	26.98	0.81	27.32	4	NA	NA	NA	0.94	0.88	0.88	0.75
Bithynia_leachii	Molluscs	LC	LC	10.42	30.09	19.67	23.81	3.05	24.14	1	22.94	7.15	-0.87	0.82	0.75	0.75	0.5
Borysthenia_naticina	Molluscs	NA	LC	11.12	28.74	17.62	24.62	1.87	24.52	1	24.42	4.32	-0.2	0.88	0.81	0.81	0.62
Bythinella_austriaca	Molluscs	LC	LC	16.65	26.79	10.14	23.43	2.38	23.8	4	NA	NA	NA	0.86	0.78	0.77	0.55
Bythinella_badensis	Molluscs	NT	NT	19.33	25.34	6.01	23.58	0.94	23.72	4	NA	NA	NA	0.95	0.89	0.89	0.77
Bythinella_batalleri	Molluscs	LC	LC	23.56	29.16	5.6	27.14	1.28	27.45	4	NA	NA	NA	0.87	0.8	0.8	0.59
Bythinella_bavarica	Molluscs	EN	EN	15.97	24.13	8.16	22.61	1.56	23.21	4	NA	NA	NA	0.93	0.88	0.88	0.75
Bythinella_charpentieri	Molluscs	LC	LC	21.11	29.5	8.39	27.68	1.33	28.04	4	NA	NA	NA	0.84	0.77	0.77	0.54
Bythinella_ferussina	Molluscs	LC	LC	17.24	26.09	8.85	24.89	1.73	25.29	4	NA	NA	NA	0.94	0.89	0.89	0.78
Bythinella_opaca	Molluscs	LC	LC	14.16	28.74	14.58	23.56	3.02	24.13	4	NA	NA	NA	0.82	0.74	0.74	0.49
Bythinella_pupoides	Molluscs	LC	LC	10.42	26.31	15.89	22.27	4.25	24.07	4	NA	NA	NA	0.8	0.72	0.72	0.43
Bythinella_reyniesii	Molluscs	LC	LC	18.12	27.55	9.43	24.63	2.47	25.62	4	NA	NA	NA	0.87	0.78	0.78	0.56
Bythinella_rufescens	Molluscs	LC	LC	17.24	28.61	11.37	25.07	2.61	25.91	4	NA	NA	NA	0.85	0.76	0.76	0.52
Bythinella_simoniana	Molluscs	LC	LC	17.24	27.55	10.31	24.43	2.71	25.4	4	NA	NA	NA	0.85	0.75	0.76	0.5
Bythinella_utriculus	Molluscs	LC	LC	17.24	27.55	10.31	24.2	2.58	24.95	4	NA	NA	NA	0.86	0.77	0.77	0.54
Bythiospeum_quenstedti	Molluscs	LC	LC	20.25	25.34	5.09	23.51	0.93	23.61	4	NA	NA	NA	0.94	0.88	0.88	0.77
Caspia_knipowitchi	Molluscs	LC	NA	25.73	27.9	2.17	27.05	0.57	27.18	4	NA	NA	NA	0.96	0.89	0.9	0.79
Caspia_makarovi	Molluscs	LC	NA	25.73	27.9	2.17	27.04	0.57	27.17	4	NA	NA	NA	0.96	0.89	0.89	0.78
Chondrobasis_levantina	Molluscs	NT	NT	24	29.55	5.55	27.73	1.27	28.11	4	NA	NA	NA	0.83	0.76	0.76	0.51
Congeria_kusceri	Molluscs	VU	VU	21.48	28.51	7.03	25.2	1.55	25.43	4	NA	NA	NA	0.88	0.82	0.82	0.64
Emmericia_patula	Molluscs	LC	LC	10.42	28.04	17.62	23.32	3.71	23.96	4	NA	NA	NA	0.8	0.71	0.71	0.42
Fagotia_daudebartii	Molluscs	LC	LC	11.27	29.5	18.23	25.59	1.84	25.95	1	25.64	3.86	0.05	0.89	0.83	0.83	0.65
Fagotia_esperi	Molluscs	LC	LC	14.16	27.79	13.63	25.39	1.86	26.02	1	25.67	2.12	0.28	0.89	0.83	0.83	0.66
Fissuria_boui	Molluscs	NT	NT	17.2	27.68	10.48	25.22	2.46	25.92	4	NA	NA	NA	0.84	0.76	0.76	0.52
Graziana_lacheineri	Molluscs	LC	LC	10.42	28.51	18.09	23.08	3.48	23.89	4	NA	NA	NA	0.82	0.74	0.74	0.47
Gyraulus_albus	Molluscs	NA	LC	10.42	30.4	19.98	24.5	2.68	24.46	1	23.84	6.56	-0.66	0.86	0.79	0.79	0.58
Gyraulus_rossmaessleri	Molluscs	LC	LC	10.42	27.79	17.37	24.3	2.06	24.3	1	24.01	3.78	-0.29	0.88	0.8	0.8	0.61
Hauffenia_tellinii	Molluscs	LC	LC	18.25	27.66	9.41	24.35	2.79	25.21	4	NA	NA	NA	0.81	0.73	0.73	0.47
Heleobia_stagnorum	Molluscs	LC	LC	18.25	28.57	10.32	24.92	2.38	25.6	4	NA	NA	NA	0.82	0.76	0.76	0.51
Hydrobia_acuta	Molluscs	LC	LC	14.91	30.06	15.15	24.45	2.65	24.98	1	24.67	5.39	0.22	0.82	0.75	0.75	0.49
Hydrobia_vitrea	Molluscs	LC	LC	18.25	28.92	10.67	26.56	1.63	26.98	1	26.55	2.37	-0.01	0.88	0.82	0.82	0.65
Islamia_piristoma	Molluscs	LC	LC	24.35	28.04	3.69	26.78	0.92	27.21	4	NA	NA	NA	0.93	0.88	0.87	0.75
Islamia_pusilla	Molluscs	LC	LC	21.53	28.17	6.64	26.84	1.05	27.11	4	NA	NA	NA	0.92	0.86	0.86	0.72
Leucophytia_bidentata	Molluscs	LC	LC	18.25	29.89	11.64	25.16	2.52	25.92	1	25.36	4.53	0.2	0.8	0.74	0.74	0.48
Lithoglyphus_fuscus	Molluscs	LC	LC	21.03	28.51	7.48	25.39	1.47	25.87	4	NA	NA	NA	0.9	0.84	0.84	0.68
Lithoglyphus_naticoides	Molluscs	LC	LC	14.16	28.53	14.37	24.24	1.6	24.13	1	23.83	4.7	-0.41	0.9	0.82	0.83	0.65
Margaritifera_auricularia	Molluscs	CR	CR	19.49	28.34	8.85	25.46	1.7	25.4	4	NA	NA	NA	0.88	0.79	0.79	0.57
Melanopsis_tricarinata	Molluscs	LC	LC	23.56	29.55	5.99	27.38	1.35	27.78	4	NA	NA	NA	0.84	0.77	0.76	0.53
Mercuria_anatina	Molluscs	LC	LC	16.9	23.47	6.57	20.39	1.55	20.03	1	19.78	3.69	-0.61	0.95	0.89	0.89	0.78
Milesiana_schuelei	Molluscs	NT	NT	27.62	30.04	2.42	28.76	0.66	28.6	4	NA	NA	NA	0.85	0.75	0.75	0.51
Moitessieria_olleri	Molluscs	NT	NT	18.12	28.61	10.49	25.35	2.6	26.24	4	NA	NA	NA	0.84	0.75	0.75	0.5
Moitessieria_rolandiana	Molluscs	LC	LC	23.82	27.68	3.86	26.39	0.82	26.27	4	NA	NA	NA	0.95	0.88	0.88	0.75
Moitessieria_simoniana	Molluscs	LC	LC	19.21	28.04	8.83	25.57	2.16	26.3	4	NA	NA	NA	0.88	0.81	0.81	0.61
Musculium_lacustre	Molluscs	NA	LC	10.42	30.09	19.67	23.19	3.41	23.4	1	21.88	8.21	-1.31	0.82	0.74	0.74	0.47
Myosotella_denticulata	Molluscs	LC	LC	19.38	29.31	9.93	25.02	2.2	24.94	4	NA	NA	NA	0.83	0.76	0.76	0.52
Myxas_glutinosa	Molluscs	DD	LC	11.92	27.68	15.76	22.15	2.98	22.33	1	21.45	6.23	-0.7	0.87	0.78	0.78	0.57
Omphiscola_glabra	Molluscs	NT	NT	11.92	30.09	18.17	22.21	3.69	22.26	1	20.62	9.47	-1.59	0.83	0.75	0.75	0.51
Paladilhiopsis_virei	Molluscs	LC	LC	13.42	27.75	14.33	25.25	3.14	26.87	4	NA	NA	NA	0.78	0.74	0.74	0.48
Pauluccinella_minima	Molluscs	LC	LC	21.53	27.96	6.43	26.31	1.27	26.6	4	NA	NA	NA	0.91	0.85	0.84	0.69
Pisidium_casertanum	Molluscs	LC	LC	4.12	31.61	27.49	23.4	5.36	24.19	1	18.08	13.53	-5.32	0.84	0.77	0.77	0.55
Pisidium_conventus	Molluscs	LC	LC	11.92	27.66	15.74	19.9	2.87	20.61	1	19.47	8.19	-0.43	0.9	0.85	0.85	0.7
Pisidium_henslowanum	Molluscs	LC	LC	8.23	30.23	22	23.18	3.39	23.45	3	22.26	7.97	-0.92	0.84	0.76	0.76	0.51
Pisidium_obtusale	Molluscs	LC	LC	8.23	30.09	21.86	23.34	3.48	23.7	3	22.44	7.65	-0.9	0.83	0.74	0.74	0.49
Pisidium_pseudosphaerium	Molluscs	LC	LC	10.42	28.57	18.15	22.52	3.23	22.74	1	21.53	7.04	-0.99	0.85	0.76	0.76	0.51
Pisidium_supinum	Molluscs	LC	LC	8.23	29.99	21.76	23.25	3.32	23.73	3	22.76	7.23	-0.49	0.85	0.76	0.76	0.52
Pisidium_waldeni	Molluscs	LC	LC	12.41	23.88	11.47	20.67	2.44	21.21	1	20.51	3.37	-0.16	0.91	0.85	0.85	0.7
Plagigeyeria_gladilini	Molluscs	VU	VU	19.84	28.74	8.9	26	1.49	26.39	1	26.14	2.6	0.14	0.9	0.82	0.82	0.65
Planorbarius_corneus	Molluscs	LC	LC	10.42	29.5	19.08	22.92	3.21	23.17	1	21.94	7.56	-0.98	0.84	0.75	0.75	0.5
Planorbis_atticus	Molluscs	LC	LC	24.87	29.25	4.38	27.64	0.94	27.73	4	NA	NA	NA	0.88	0.81	0.81	0.62
Planorbis_moquini	Molluscs	LC	NA	23.29	27.96	4.67	26.82	1.14	27.29	4	NA	NA	NA	0.92	0.85	0.85	0.71
Planorbis_planorbis	Molluscs	LC	LC	10.42	31.31	20.89	24.56	3.4	24.47	1	23.08	8.23	-1.48	0.79	0.73	0.73	0.45
Pseudamnicola_moussonii	Molluscs	LC	LC	24.35	28.18	3.83	27.16	0.69	27.32	4	NA	NA	NA	0.95	0.9	0.9	0.79
Pseudamnicola_troglobia	Molluscs	LC	LC	21.48	28.51	7.03	25.48	1.41	26.01	4	NA	NA	NA	0.91	0.84	0.84	0.68
Pseudanodonta_complanata	Molluscs	VU	NT	10.42	29.8	19.38	23.82	2.72	23.78	1	22.9	6.9	-0.92	0.86	0.78	0.78	0.56
Radix_auricularia	Molluscs	LC	LC	4.74	31.48	26.74	24.09	4.78	24.72	3	21.82	9.66	-2.27	0.75	0.72	0.72	0.45
Radix_balthica	Molluscs	LC	LC	10.42	30.09	19.67	23.2	3.38	23.45	1	21.95	8.14	-1.25	0.83	0.74	0.74	0.48
Radomaniola_curta	Molluscs	LC	LC	21	29.5	8.5	26	1.88	26.28	4	NA	NA	NA	0.85	0.76	0.76	0.52
Sadleriana_fluminensis	Molluscs	LC	LC	13.42	27.93	14.51	24.94	2.71	25.86	4	NA	NA	NA	0.84	0.77	0.77	0.54
Sadleriana_sadleriana	Molluscs	LC	LC	21.03	27.55	6.52	25.29	1.59	25.89	4	NA	NA	NA	0.91	0.83	0.83	0.66
Sadleriana_schmidtii	Molluscs	LC	LC	21.24	28.51	7.27	25.26	1.51	25.66	4	NA	NA	NA	0.89	0.83	0.83	0.66
Sphaerium_corneum	Molluscs	LC	LC	10.42	30.93	20.51	24.23	3.21	24.31	1	23.23	7.7	-1	0.83	0.77	0.77	0.54
Sphaerium_ovale	Molluscs	LC	LC	10.42	30.23	19.81	24.86	2.3	24.67	1	24.31	5.92	-0.55	0.85	0.78	0.78	0.55
Sphaerium_rivicola	Molluscs	VU	LC	10.42	30.23	19.81	24.52	2.07	24.34	1	24.07	6.16	-0.45	0.88	0.8	0.8	0.61
Sphaerium_solidum	Molluscs	NT	NT	14.91	28.82	13.91	24.17	1.74	24.12	1	23.91	4.91	-0.26	0.9	0.83	0.83	0.67
Stagnicola_corvus	Molluscs	LC	LC	10.42	28.74	18.32	22.82	3.34	23.28	1	21.94	6.8	-0.88	0.83	0.74	0.74	0.48
Stagnicola_fuscus	Molluscs	LC	LC	10.42	30.09	19.67	22.67	3.61	22.47	1	21.11	8.98	-1.56	0.83	0.73	0.73	0.47
Stagnicola_turricula	Molluscs	LC	LC	11.27	28.21	16.94	24.7	1.82	24.59	1	24.54	3.67	-0.16	0.88	0.81	0.81	0.62
Theodoxus_fluviatilis	Molluscs	LC	LC	10.42	30.09	19.67	24.14	2.72	24.19	1	23.35	6.74	-0.79	0.84	0.77	0.77	0.53
Theodoxus_prevostianus	Molluscs	EN	EN	20.96	26.79	5.83	25.9	0.97	26.16	4	NA	NA	NA	0.95	0.9	0.9	0.81
Theodoxus_transversalis	Molluscs	EN	EN	17.01	27.79	10.78	25.6	1.58	26.12	1	25.9	1.89	0.3	0.9	0.83	0.83	0.66
Theodoxus_varius	Molluscs	LC	LC	21	29.5	8.5	26.84	1.87	27.38	4	NA	NA	NA	0.82	0.75	0.75	0.49
Turricaspia_lincta	Molluscs	LC	LC	25.35	27.22	1.87	26.32	0.47	26.27	1	26.22	1	-0.1	0.97	0.93	0.93	0.85
Turricaspia_lindholmiana	Molluscs	LC	NA	26.55	27.78	1.23	27.18	0.27	27.2	4	NA	NA	NA	0.98	0.94	0.94	0.88
Unio_crassus	Molluscs	EN	VU	10.42	29.62	19.2	23.28	3.07	23.55	3	22.51	7.11	-0.77	0.85	0.76	0.76	0.52
Unio_tumidiformis	Molluscs	VU	VU	27.32	29.93	2.61	29.09	0.64	29.16	4	NA	NA	NA	0.82	0.74	0.74	0.48
Unio_tumidus	Molluscs	LC	LC	4.74	30.23	25.49	21.88	3.79	22.97	3	21.43	8.8	-0.45	0.88	0.82	0.82	0.65
Valvata_macrostoma	Molluscs	LC	LC	10.42	29.5	19.08	23.27	2.79	23.55	1	22.51	6.99	-0.76	0.85	0.77	0.77	0.54
Viviparus_mamillatus	Molluscs	DD	DD	21	29.5	8.5	25.84	2	26.04	4	NA	NA	NA	0.83	0.75	0.75	0.51
Viviparus_viviparus	Molluscs	LC	LC	10.42	30.09	19.67	24.2	2.61	24.21	1	23.49	6.6	-0.71	0.85	0.77	0.77	0.55
Aeshna_affinis	Odonates	LC	LC	10.42	30.71	20.29	26.18	2.52	26.24	1	25.16	5.55	-1.02	0.78	0.73	0.73	0.45
Aeshna_caerulea	Odonates	LC	LC	6.52	30.23	23.71	21.65	2.79	22.21	1	21.32	8.91	-0.33	0.89	0.83	0.83	0.65
Aeshna_crenata	Odonates	LC	LC	18.71	27.71	9	23.72	1.47	23.54	1	23.21	4.5	-0.51	0.92	0.84	0.84	0.69
Aeshna_cyanea	Odonates	NA	LC	10.42	30.23	19.81	24.7	2.45	24.43	1	23.91	6.32	-0.79	0.85	0.78	0.78	0.56
Aeshna_grandis	Odonates	LC	LC	10.42	28.49	18.07	23.31	2.42	23.56	1	22.97	5.52	-0.34	0.89	0.81	0.81	0.63
Aeshna_isoceles	Odonates	LC	LC	6.86	30.68	23.82	23.87	3.31	23.89	1	22.59	8.09	-1.28	0.82	0.75	0.75	0.5
Aeshna_juncea	Odonates	NA	LC	6.86	30.23	23.37	22.52	2.65	23.02	1	22.19	8.04	-0.33	0.89	0.82	0.82	0.63
Aeshna_mixta	Odonates	LC	LC	10.42	31.29	20.87	25.84	2.65	25.79	1	24.68	6.61	-1.16	0.78	0.73	0.73	0.47
Aeshna_serrata	Odonates	NA	LC	16.44	30.23	13.79	24.53	2.43	23.87	1	23.2	7.03	-1.33	0.85	0.76	0.76	0.52
Aeshna_viridis	Odonates	LC	NT	20.26	28.84	8.58	24.35	1.67	24.07	1	23.72	5.12	-0.63	0.91	0.84	0.84	0.67
Brachythemis_leucosticta	Odonates	LC	LC	20.67	31.1	10.43	28.76	1.23	28.83	2	28.43	2.67	-0.33	0.78	0.7	0.7	0.4
Brachytron_pratense	Odonates	NA	LC	11.89	30.96	19.07	24.65	2.3	24.39	1	23.88	7.08	-0.77	0.86	0.79	0.79	0.58
Caliaeschna_microstigma	Odonates	NA	NT	16.44	31.26	14.82	26.44	2.34	26.85	4	NA	NA	NA	0.79	0.72	0.72	0.45
Calopteryx_splendens	Odonates	LC	LC	10.42	31.43	21.01	25.52	2.87	25.29	1	23.95	7.48	-1.57	0.78	0.73	0.73	0.46
Calopteryx_virgo	Odonates	NA	LC	10.42	30.63	20.21	24.71	2.91	24.42	1	23.36	7.27	-1.35	0.81	0.75	0.75	0.51
Calopteryx_xanthostoma	Odonates	LC	LC	17.2	30.09	12.89	26.56	2.06	26.64	1	25.88	4.21	-0.68	0.8	0.74	0.74	0.48
Coenagrion_armatum	Odonates	LC	LC	13.29	30.23	16.94	24.07	2.68	23.97	1	23.1	7.13	-0.97	0.85	0.77	0.77	0.54
Coenagrion_hastulatum	Odonates	LC	LC	10.42	28.85	18.43	23.11	2.67	23.41	3	22.76	6.09	-0.35	0.88	0.8	0.8	0.61
Coenagrion_mercuriale	Odonates	NT	NT	10.42	31.04	20.62	25.69	2.78	25.8	1	24.4	6.64	-1.29	0.76	0.71	0.71	0.42
Coenagrion_ornatum	Odonates	NA	NT	16.44	30.51	14.07	25.22	1.81	25.35	1	25.17	5.34	-0.05	0.87	0.81	0.81	0.61
Coenagrion_puella	Odonates	LC	LC	10.42	30.49	20.07	25.04	2.57	24.77	1	24.02	6.47	-1.02	0.83	0.76	0.76	0.53
Coenagrion_pulchellum	Odonates	NA	LC	10.42	30.44	20.02	24.89	2.73	24.61	1	23.82	6.62	-1.07	0.82	0.76	0.76	0.52
Coenagrion_scitulum	Odonates	NA	LC	16.98	30.86	13.88	26.2	2.33	26.38	1	25.55	5.31	-0.65	0.79	0.73	0.73	0.46
Cordulegaster_bidentata	Odonates	NT	NT	10.42	29.5	19.08	24.37	2.47	24.55	1	24.1	5.4	-0.27	0.85	0.79	0.79	0.57
Cordulegaster_heros	Odonates	NT	NT	18.54	29.5	10.96	25.54	1.65	25.86	1	25.7	3.8	0.16	0.89	0.81	0.81	0.63
Cordulegaster_picta	Odonates	NA	VU	21	29.33	8.33	26.37	1.66	26.6	4	NA	NA	NA	0.86	0.8	0.8	0.59
Cordulegaster_trinacriae	Odonates	NT	NT	24.38	28.57	4.19	26.75	0.84	26.83	4	NA	NA	NA	0.93	0.88	0.88	0.75
Cordulia_aenea	Odonates	LC	LC	10.42	30.23	19.81	23.97	2.53	23.94	1	23.26	6.97	-0.71	0.87	0.79	0.79	0.58
Diplacodes_lefebvrii	Odonates	LC	LC	10.81	31.62	20.81	29.51	1.71	29.86	7	NA	NA	NA	0.82	0.7	0.7	0.41
Enallagma_cyathigerum	Odonates	LC	LC	10.42	31.42	21	24.24	3.4	24.17	1	22.76	8.66	-1.48	0.8	0.74	0.74	0.48
Erythromma_viridulum	Odonates	NA	LC	10.42	30.88	20.46	26.42	2.57	26.68	1	25.39	5.49	-1.03	0.76	0.7	0.7	0.4
Gomphus_flavipes	Odonates	NA	LC	16.44	30.44	14	25.87	2.27	25.58	1	24.71	5.73	-1.16	0.82	0.76	0.76	0.52
Gomphus_graslinii	Odonates	NT	NT	17.24	30.09	12.85	26.54	1.97	26.36	1	25.86	4.23	-0.68	0.82	0.76	0.76	0.52
Gomphus_pulchellus	Odonates	LC	LC	10.42	30.09	19.67	25.22	2.64	25.02	1	24.19	5.9	-1.03	0.8	0.74	0.74	0.47
Gomphus_schneiderii	Odonates	NA	NT	22.58	30.93	8.35	27.71	1.33	27.95	4	NA	NA	NA	0.83	0.75	0.76	0.51
Gomphus_vulgatissimus	Odonates	NA	LC	10.42	30.23	19.81	24.63	2.22	24.36	1	23.85	6.38	-0.78	0.87	0.8	0.8	0.6
Ischnura_elegans	Odonates	LC	LC	10.42	31.42	21	25.58	3.03	25.41	1	24.03	7.39	-1.55	0.76	0.71	0.71	0.42
Ischnura_genei	Odonates	LC	LC	23.29	28.18	4.89	26.91	1.07	27.29	4	NA	NA	NA	0.93	0.87	0.86	0.73
Ischnura_pumilio	Odonates	NA	LC	10.42	30.91	20.49	26.06	2.76	26.24	1	24.98	5.93	-1.08	0.76	0.71	0.71	0.41
Lestes_barbarus	Odonates	LC	LC	10.42	30.68	20.26	26.3	2.56	26.49	1	25.33	5.35	-0.97	0.77	0.71	0.71	0.42
Lestes_dryas	Odonates	NA	LC	10.42	30.49	20.07	24.61	2.37	24.36	1	23.77	6.72	-0.84	0.86	0.79	0.79	0.58
Lestes_sponsa	Odonates	NA	LC	10.42	30.23	19.81	24.33	2.59	24.33	1	23.63	6.6	-0.7	0.85	0.78	0.78	0.55
Lestes_virens	Odonates	NA	LC	10.42	30.68	20.26	26.02	2.53	26.01	1	24.92	5.76	-1.1	0.79	0.74	0.74	0.47
Leucorrhinia_albifrons	Odonates	LC	LC	10.42	26.49	16.07	22.69	1.42	22.43	1	22.15	4.34	-0.54	0.94	0.87	0.87	0.74
Leucorrhinia_caudalis	Odonates	LC	LC	13.57	30.23	16.66	24.44	2.07	24.24	1	23.71	6.52	-0.73	0.88	0.81	0.81	0.62
Leucorrhinia_dubia	Odonates	LC	LC	10.42	28.51	18.09	22.8	2.7	23.21	3	22.48	6.03	-0.32	0.89	0.81	0.81	0.61
Leucorrhinia_pectoralis	Odonates	NA	LC	13.42	30.23	16.81	24.69	2.13	24.43	1	24.08	6.15	-0.61	0.87	0.79	0.79	0.59
Libellula_depressa	Odonates	NA	LC	10.42	30.51	20.09	24.92	2.31	24.69	1	24.19	6.32	-0.73	0.86	0.79	0.79	0.58
Libellula_fulva	Odonates	NA	LC	10.42	30.23	19.81	24.84	2.17	24.63	1	24.24	5.99	-0.6	0.87	0.8	0.8	0.6
Libellula_quadrimaculata	Odonates	LC	LC	10.42	30.99	20.57	24.75	3	24.42	1	23.31	7.68	-1.44	0.8	0.75	0.75	0.51
Macromia_splendens	Odonates	VU	VU	21.79	30.04	8.25	26.71	1.64	26.61	1	26.1	3.94	-0.61	0.84	0.77	0.77	0.54
Nehalennia_speciosa	Odonates	NT	NT	15.54	29.04	13.5	24.99	1.75	24.63	1	24.42	4.62	-0.57	0.89	0.81	0.81	0.63
Ophiogomphus_cecilia	Odonates	LC	LC	15.97	30.41	14.44	24.72	2.23	24.21	1	23.61	6.8	-1.11	0.86	0.79	0.79	0.57
Orthetrum_cancellatum	Odonates	LC	LC	10.42	31.3	20.88	25.53	2.75	25.26	1	24.06	7.24	-1.47	0.79	0.74	0.74	0.47
Orthetrum_chrysostigma	Odonates	LC	LC	18.31	31.62	13.31	29.7	1.35	29.99	7	NA	NA	NA	0.82	0.72	0.72	0.44
Oxygastra_curtisii	Odonates	NT	NT	15.26	30.09	14.83	25.56	2.1	25.49	1	25.12	4.97	-0.44	0.84	0.77	0.77	0.54
Pantala_flavescens	Odonates	LC	NA	4.12	31.62	27.5	26.95	4.81	28.81	5	NA	NA	NA	0.78	0.74	0.74	0.49
Platycnemis_acutipennis	Odonates	LC	LC	17.13	30.09	12.96	26.25	2.26	26.34	1	25.56	4.53	-0.69	0.79	0.73	0.73	0.46
Platycnemis_latipes	Odonates	LC	LC	17.13	30.09	12.96	26.79	2.13	27.04	1	26.22	3.87	-0.57	0.79	0.72	0.72	0.44
Platycnemis_pennipes	Odonates	LC	LC	10.42	30.23	19.81	24.63	2.34	24.35	1	23.66	6.57	-0.97	0.86	0.79	0.79	0.58
Pyrrhosoma_nymphula	Odonates	NA	LC	10.42	30.23	19.81	24.11	2.62	24.07	1	23.34	6.89	-0.77	0.86	0.78	0.78	0.57
Somatochlora_flavomaculata	Odonates	NA	LC	10.42	30.95	20.53	24.63	2.28	24.34	1	23.82	7.13	-0.81	0.86	0.79	0.79	0.59
Somatochlora_meridionalis	Odonates	NA	LC	19.23	29.5	10.27	26.16	1.61	26.45	1	26.18	3.32	0.02	0.88	0.8	0.8	0.61
Somatochlora_metallica	Odonates	LC	LC	10.42	30.23	19.81	23.69	2.9	23.84	1	23.06	7.17	-0.63	0.86	0.77	0.77	0.54
Somatochlora_sahlbergi	Odonates	DD	DD	14.08	22.29	8.21	18.46	2.02	19	4	NA	NA	NA	0.94	0.89	0.89	0.78
Sympecma_fusca	Odonates	LC	LC	10.42	31.4	20.98	26.36	2.55	26.53	1	25.36	6.04	-1	0.77	0.71	0.71	0.42
Sympecma_paedisca	Odonates	NA	LC	10.42	31.13	20.71	26.1	2.72	25.82	1	24.52	6.61	-1.58	0.76	0.7	0.7	0.41
Sympetrum_flaveolum	Odonates	NA	LC	10.42	29.58	19.16	24.38	2.43	24.24	1	23.57	6.01	-0.81	0.86	0.79	0.79	0.58
Sympetrum_pedemontanum	Odonates	NA	LC	10.42	30.68	20.26	25.99	2.69	25.73	1	24.68	6	-1.31	0.77	0.72	0.72	0.44
Sympetrum_sanguineum	Odonates	LC	LC	4.74	30.95	26.21	25.72	3.05	25.91	1	24.51	6.44	-1.21	0.77	0.72	0.72	0.44
Sympetrum_sinaiticum	Odonates	NA	LC	21.14	31.21	10.07	29.76	1.51	30.34	7	NA	NA	NA	0.78	0.72	0.72	0.44
Sympetrum_striolatum	Odonates	LC	LC	10.42	31.28	20.86	25.57	2.98	25.62	1	24.3	6.98	-1.27	0.76	0.71	0.71	0.43
Sympetrum_vulgatum	Odonates	NA	LC	10.42	30.23	19.81	24.73	2.27	24.54	1	24.1	6.13	-0.63	0.86	0.79	0.79	0.58
Trithemis_festiva	Odonates	LC	LC	11.47	31.34	19.87	29.95	1.62	30.25	7	NA	NA	NA	0.81	0.78	0.78	0.57
Trithemis_kirbyi	Odonates	LC	NA	10.81	31.62	20.81	29.65	1.56	30.04	7	NA	NA	NA	0.82	0.72	0.72	0.43
Agrostis_canina	Plants	NA	LC	2.84	29.68	26.84	21.83	4.88	23.13	3	21.85	7.83	0.02	0.84	0.74	0.74	0.48
Agrostis_stolonifera	Plants	NA	LC	8.23	31.29	23.06	23.83	3.49	24.01	1	22.72	8.57	-1.11	0.81	0.74	0.74	0.48
Alisma_gramineum	Plants	NA	LC	10.42	30.64	20.22	23.84	2.98	23.84	1	22.89	7.75	-0.95	0.84	0.76	0.76	0.52
Alisma_lanceolatum	Plants	NA	LC	2.05	30.93	28.88	17.54	9.82	23.23	6	NA	NA	NA	0.88	0.78	0.78	0.57
Alisma_wahlenbergii	Plants	VU	VU	20.31	22.95	2.64	21.69	0.79	21.57	4	NA	NA	NA	0.96	0.94	0.93	0.87
Allium_schmitzii	Plants	VU	VU	25.19	29.65	4.46	27.86	1.06	27.71	4	NA	NA	NA	0.85	0.75	0.75	0.5
Alopecurus_aequalis	Plants	NA	LC	8.23	30.79	22.56	23.29	3.3	23.62	1	22.54	8.25	-0.75	0.85	0.76	0.76	0.52
Anagallis_crassifolia	Plants	NT	VU	25.02	30.03	5.01	27.71	1.21	28.03	4	NA	NA	NA	0.83	0.76	0.76	0.53
Apium_crassipes	Plants	NT	NT	23.7	29.65	5.95	27.75	1.02	27.77	4	NA	NA	NA	0.87	0.79	0.79	0.58
Apium_inundatum	Plants	LC	LC	13.19	30.15	16.96	22.28	2.72	22.42	1	21.45	8.7	-0.83	0.87	0.81	0.81	0.61
Arundo_donax	Plants	NA	LC	10.42	30.64	20.22	26.26	2.47	26.64	1	25.95	4.69	-0.31	0.81	0.75	0.75	0.49
Baldellia_alpestris	Plants	NT	NT	22.98	29.47	6.49	26.12	1.71	26.3	4	NA	NA	NA	0.85	0.8	0.8	0.59
Beckmannia_eruciformis	Plants	NA	DD	6.23	29.99	23.76	24.12	2.79	24.22	1	23.61	6.38	-0.51	0.85	0.77	0.77	0.53
Berula_erecta	Plants	NA	LC	10.42	30.01	19.59	24.22	2.65	24.34	1	23.71	6.3	-0.51	0.84	0.76	0.76	0.53
Bidens_cernua	Plants	NA	LC	10.42	30.09	19.67	24.18	2.33	24.01	1	23.45	6.64	-0.73	0.87	0.79	0.79	0.59
Bidens_tripartita	Plants	NA	LC	10.42	29.62	19.2	24.03	2.37	24	1	23.38	6.24	-0.65	0.87	0.8	0.8	0.59
Bolboschoenus_glaucus	Plants	NA	LC	16.98	30.09	13.11	26.78	1.87	27.02	1	26.46	3.63	-0.32	0.83	0.76	0.76	0.52
Bolboschoenus_laticarpus	Plants	NA	LC	11.27	28.75	17.48	24.84	1.92	24.72	1	24.53	4.22	-0.31	0.88	0.81	0.81	0.62
Bolboschoenus_maritimus	Plants	NA	LC	10.42	31.07	20.65	24.65	2.59	24.55	1	24.05	7.02	-0.6	0.84	0.77	0.77	0.54
Brachiaria_eruciformis	Plants	LC	LC	19.38	31.07	11.69	26.87	1.87	27.01	1	26.42	4.65	-0.45	0.81	0.74	0.74	0.49
Butomus_umbellatus	Plants	NA	LC	10.42	30.04	19.62	23.77	2.51	23.78	1	22.96	7.08	-0.81	0.87	0.79	0.79	0.58
Calla_palustris	Plants	NA	LC	6.23	29.99	23.76	23.42	2.71	23.47	1	22.68	7.31	-0.74	0.87	0.79	0.79	0.58
Callitriche_brutia	Plants	NA	LC	2.05	31.43	29.38	14.7	9.87	14.04	6	NA	NA	NA	0.85	0.75	0.75	0.49
Callitriche_cophocarpa	Plants	LC	LC	10.42	28.12	17.7	23.2	2.38	23.58	1	22.87	5.25	-0.33	0.88	0.81	0.81	0.63
Callitriche_lenisulca	Plants	NA	LC	24.83	28.82	3.99	27.12	0.9	27.38	4	NA	NA	NA	0.91	0.85	0.85	0.7
Callitriche_platycarpa	Plants	LC	LC	10.42	28.01	17.59	22.5	2.31	22.82	1	22.07	5.94	-0.43	0.89	0.81	0.81	0.63
Caltha_palustris	Plants	NA	LC	8.23	29.5	21.27	22.8	3.06	23.3	1	22.42	7.08	-0.38	0.87	0.79	0.79	0.58
Carex_acuta	Plants	NA	LC	10.42	30	19.58	23.01	2.7	23.32	1	22.46	7.54	-0.55	0.88	0.8	0.8	0.59
Carex_acutiformis	Plants	NA	LC	10.42	29.61	19.19	23.81	2.52	24.04	1	23.09	6.52	-0.72	0.85	0.78	0.78	0.56
Carex_appropinquata	Plants	NA	LC	10.42	29.5	19.08	23.24	2.32	23.44	1	22.83	6.67	-0.41	0.89	0.82	0.82	0.63
Carex_atherodes	Plants	NA	DD	5.66	27.99	22.33	22.37	2.71	22.87	1	22.02	5.97	-0.35	0.89	0.82	0.82	0.63
Carex_canescens	Plants	NA	LC	8.23	28.74	20.51	22.18	2.96	22.87	3	21.92	6.82	-0.26	0.89	0.81	0.81	0.63
Carex_elata	Plants	NA	LC	10.42	30.09	19.67	23.97	2.32	23.92	1	23.36	6.73	-0.61	0.87	0.8	0.8	0.61
Carex_lasiocarpa	Plants	NA	LC	10.42	28.63	18.21	23.02	2.85	23.35	1	22.5	6.13	-0.52	0.87	0.79	0.79	0.57
Carex_limosa	Plants	NA	LC	8.23	29.02	20.79	22.55	3.09	23.08	3	22.08	6.94	-0.47	0.87	0.79	0.79	0.58
Carex_paniculata	Plants	NA	LC	8.23	30.09	21.86	23.99	3.07	24.28	3	23.5	6.59	-0.49	0.84	0.77	0.77	0.54
Carex_pseudocyperus	Plants	NA	LC	10.42	29.37	18.95	24.2	2.15	24.22	1	23.78	5.59	-0.42	0.88	0.8	0.8	0.6
Carex_riparia	Plants	NA	LC	10.42	29.65	19.23	24.15	2.26	24.13	1	23.64	6.01	-0.51	0.87	0.79	0.79	0.59
Carex_rostrata	Plants	NA	LC	8.23	29.18	20.95	22.73	3.1	23.22	3	22.3	6.88	-0.43	0.87	0.79	0.79	0.58
Carex_vesicaria	Plants	NA	LC	10.42	29.5	19.08	23	2.85	23.33	3	22.45	7.05	-0.55	0.87	0.79	0.79	0.58
Catabrosa_aquatica	Plants	NA	LC	8.23	30.93	22.7	23.42	3.44	23.67	1	22.44	8.49	-0.98	0.83	0.75	0.75	0.5
Ceratophyllum_demersum	Plants	LC	LC	10.42	30.09	19.67	24.2	2.46	24.06	1	23.34	6.75	-0.86	0.86	0.79	0.79	0.57
Ceratophyllum_submersum	Plants	NA	LC	10.42	29.5	19.08	24.68	2.09	24.54	1	24.29	5.21	-0.39	0.88	0.8	0.8	0.6
Ceratophyllum_tanaiticum	Plants	DD	NA	21.63	28.75	7.12	25.32	1.62	24.93	1	24.63	4.12	-0.69	0.89	0.81	0.81	0.62
Cicuta_virosa	Plants	NA	LC	10.87	29.18	18.31	22.8	2.5	22.71	1	21.79	7.39	-1.01	0.89	0.8	0.8	0.59
Cladium_mariscus	Plants	NA	LC	10.42	29.62	19.2	24.09	2.27	23.98	1	23.56	6.06	-0.53	0.88	0.79	0.79	0.58
Cyperus_difformis	Plants	LC	LC	11.89	30.06	18.17	26.1	1.92	26.33	1	25.87	4.19	-0.23	0.86	0.8	0.8	0.59
Cyperus_fuscus	Plants	NA	LC	5.66	30.09	24.43	24.88	2.22	24.63	1	24.24	5.85	-0.64	0.87	0.8	0.8	0.6
Cyperus_glaber	Plants	NA	LC	11.27	29.5	18.23	26.14	2.18	26.72	1	25.99	3.51	-0.15	0.85	0.79	0.79	0.57
Cyperus_glomeratus	Plants	NA	LC	10.42	29.5	19.08	25.53	2.16	25.86	1	25.38	4.12	-0.15	0.86	0.79	0.79	0.59
Cyperus_longus	Plants	LC	LC	11.27	30.39	19.12	25.86	2.3	26.3	1	25.71	4.68	-0.15	0.83	0.76	0.76	0.52
Cyperus_michelianus	Plants	LC	NT	11.12	31.09	19.97	25.58	2.09	25.35	1	24.91	6.18	-0.67	0.85	0.79	0.79	0.58
Elatine_ambigua	Plants	NA	DD	19.54	27.79	8.25	25.01	1.8	25.36	3	25.31	2.48	0.3	0.87	0.8	0.8	0.6
Eleocharis_acicularis	Plants	NA	LC	8.23	29.89	21.66	23.4	3.26	23.79	1	22.86	7.03	-0.54	0.85	0.76	0.76	0.53
Eleocharis_carniolica	Plants	LC	LC	11.27	28.7	17.43	25.3	2.1	25.8	1	25.39	3.31	0.09	0.88	0.81	0.82	0.63
Eleocharis_palustris	Plants	NA	LC	8.23	30.09	21.86	23.68	3.28	23.96	3	23.05	7.04	-0.63	0.84	0.76	0.76	0.51
Eleocharis_quinqueflora	Plants	NA	LC	8.23	30.98	22.75	23.39	3.77	23.5	1	21.92	9.06	-1.47	0.8	0.73	0.73	0.45
Eleocharis_uniglumis	Plants	NA	LC	8.23	30.01	21.78	23.72	3.14	24.01	3	23.22	6.79	-0.5	0.85	0.77	0.77	0.53
Equisetum_fluviatile	Plants	NA	LC	8.23	29.5	21.27	22.93	3.15	23.36	1	22.37	7.13	-0.56	0.86	0.78	0.78	0.56
Equisetum_palustre	Plants	NA	LC	8.23	29.84	21.61	22.88	3.16	23.33	1	22.33	7.51	-0.55	0.86	0.78	0.78	0.56
Eriophorum_angustifolium	Plants	NA	LC	5.5	29.5	24	22.43	3.55	23.13	3	21.92	7.58	-0.51	0.86	0.78	0.78	0.56
Eryngium_viviparum	Plants	EN	EN	22.49	27.6	5.11	25.6	1.21	25.45	4	NA	NA	NA	0.91	0.85	0.85	0.69
Fimbristylis_bisumbellata	Plants	LC	LC	10.42	31.15	20.73	26.44	2.68	26.58	1	25.63	5.52	-0.81	0.76	0.72	0.72	0.44
Glyceria_fluitans	Plants	NA	LC	8.23	29.81	21.58	23.2	3.08	23.5	1	22.68	7.13	-0.52	0.86	0.78	0.78	0.56
Glyceria_maxima	Plants	NA	LC	10.42	29.37	18.95	24	2.12	24.01	1	23.65	5.72	-0.35	0.89	0.81	0.81	0.61
Glyceria_nemoralis	Plants	NA	LC	19.54	28.7	9.16	25.22	1.54	25.31	1	25.27	3.43	0.05	0.89	0.82	0.82	0.65
Glyceria_notata	Plants	NA	LC	10.42	29.84	19.42	24.31	2.24	24.24	1	23.79	6.05	-0.52	0.87	0.8	0.8	0.59
Gratiola_officinalis	Plants	NA	LC	10.42	30.09	19.67	24.22	2.54	24.21	1	23.69	6.4	-0.53	0.86	0.78	0.78	0.56
Groenlandia_densa	Plants	NA	LC	10.42	30.01	19.59	24.57	2.69	24.58	1	23.97	6.04	-0.6	0.82	0.75	0.75	0.51
Hippuris_vulgaris	Plants	NA	LC	5.5	29.5	24	22.85	3.48	23.53	3	22.44	7.06	-0.41	0.86	0.79	0.79	0.57
Hottonia_palustris	Plants	NA	LC	10.42	28.16	17.74	24.06	2.03	24.1	1	23.84	4.32	-0.22	0.89	0.81	0.81	0.63
Hydrocotyle_vulgaris	Plants	NA	LC	6.62	30.64	24.02	23.17	3.51	23.62	1	22.13	8.51	-1.04	0.82	0.73	0.73	0.47
Hypericum_elodes	Plants	LC	LC	11.27	29.85	18.58	21.85	2.7	21.88	1	20.49	9.36	-1.36	0.88	0.81	0.81	0.62
Iris_pseudacorus	Plants	NA	LC	10.42	29.93	19.51	24.21	2.53	24.19	1	23.59	6.34	-0.62	0.86	0.78	0.78	0.56
Isolepis_fluitans	Plants	LC	LC	13.19	30.31	17.12	23.3	3.06	23.12	1	21.4	8.91	-1.9	0.83	0.76	0.76	0.53
Juncus_articulatus	Plants	LC	LC	8.23	30.09	21.86	23.94	3.07	24.07	1	23.3	6.79	-0.64	0.84	0.77	0.77	0.54
Juncus_bufonius	Plants	LC	LC	8.64	30.09	21.45	23.37	3.25	23.68	1	22.68	7.41	-0.69	0.85	0.76	0.76	0.52
Juncus_bulbosus	Plants	NA	LC	8.23	30.01	21.78	22.68	3.35	23.12	3	22.07	7.94	-0.61	0.85	0.76	0.77	0.53
Juncus_effusus	Plants	LC	LC	10.42	30.09	19.67	24.05	2.56	24.04	1	23.33	6.76	-0.72	0.86	0.78	0.78	0.56
Juncus_fontanesii	Plants	NA	LC	19.38	30.09	10.71	27.05	1.71	27.22	1	26.61	3.48	-0.44	0.82	0.75	0.75	0.49
Juncus_heterophyllus	Plants	NT	LC	19.61	30.09	10.48	26.72	1.84	27.08	1	26.19	3.9	-0.53	0.81	0.75	0.75	0.5
Juncus_subnodulosus	Plants	NA	LC	10.42	30.04	19.62	24.2	2.68	24.22	1	23.44	6.6	-0.76	0.83	0.76	0.76	0.52
Juncus_tenageia	Plants	NA	LC	11.27	30.09	18.82	25.54	2.19	25.76	1	25.18	4.91	-0.36	0.84	0.77	0.77	0.55
Lemna_gibba	Plants	LC	LC	10.42	31.2	20.78	24.73	2.55	24.68	1	24.01	7.19	-0.72	0.83	0.77	0.77	0.54
Lemna_minor	Plants	LC	LC	10.42	30.23	19.81	24.17	2.69	24.13	1	23.43	6.8	-0.74	0.85	0.77	0.77	0.55
Lemna_trisulca	Plants	LC	LC	10.42	30.23	19.81	24.31	2.38	24.2	1	23.67	6.56	-0.64	0.87	0.79	0.79	0.57
Limosella_aquatica	Plants	NA	LC	2.13	29.62	27.49	20.93	6.55	23.13	6	NA	NA	NA	0.83	0.75	0.75	0.5
Lindernia_procumbens	Plants	LC	LC	19.33	28.75	9.42	25.53	1.59	25.45	1	25.24	3.51	-0.29	0.88	0.82	0.82	0.64
Ludwigia_palustris	Plants	NA	LC	11.27	30.04	18.77	24.72	2.44	24.96	1	24.68	5.36	-0.04	0.85	0.78	0.78	0.56
Luronium_natans	Plants	LC	LC	17.24	27.2	9.96	22.86	2.15	23.1	1	22.38	4.82	-0.48	0.88	0.81	0.81	0.62
Lycopus_europaeus	Plants	NA	LC	10.42	30.09	19.67	24.57	2.41	24.45	1	23.94	6.15	-0.63	0.86	0.78	0.78	0.57
Lysimachia_dubia	Plants	NA	DD	19.74	29.5	9.76	25.85	1.52	26.03	1	25.82	3.68	-0.03	0.89	0.83	0.83	0.66
Lysimachia_nummularia	Plants	NA	LC	10.42	29.5	19.08	24.29	2.2	24.18	1	23.74	5.76	-0.55	0.88	0.8	0.8	0.6
Lysimachia_vulgaris	Plants	NA	LC	10.42	30.09	19.67	24.17	2.4	24.13	1	23.5	6.59	-0.67	0.87	0.79	0.79	0.58
Lythrum_borysthenicum	Plants	NA	LC	19.38	30.09	10.71	27.08	1.7	27.3	1	26.55	3.54	-0.53	0.82	0.75	0.75	0.51
Lythrum_hyssopifolia	Plants	NA	LC	11.27	30.09	18.82	24.33	2.66	24.46	1	24.04	6.05	-0.29	0.85	0.77	0.77	0.54
Lythrum_portula	Plants	NA	LC	10.42	30.09	19.67	24.31	2.3	24.19	1	23.7	6.39	-0.61	0.87	0.8	0.8	0.59
Lythrum_salicaria	Plants	NA	LC	10.42	30.09	19.67	24.18	2.43	24.02	1	23.27	6.82	-0.91	0.87	0.79	0.79	0.58
Lythrum_thymifolia	Plants	NA	LC	17.13	30.05	12.92	26.65	1.91	26.86	1	26.27	3.78	-0.38	0.82	0.76	0.76	0.51
Lythrum_tribracteatum	Plants	NA	LC	15.55	30.09	14.54	26.05	1.85	26.27	1	25.73	4.36	-0.32	0.85	0.8	0.8	0.59
Marsilea_batardae	Plants	EN	EN	27.77	29.93	2.16	29.23	0.59	29.27	4	NA	NA	NA	0.83	0.78	0.78	0.56
Mentha_aquatica	Plants	NA	LC	10.42	30.09	19.67	24.33	2.31	24.27	1	23.87	6.22	-0.46	0.87	0.8	0.8	0.59
Mentha_pulegium	Plants	NA	LC	10.42	30.09	19.67	24.56	2.58	24.58	1	24.07	6.02	-0.49	0.84	0.77	0.77	0.53
Menyanthes_trifoliata	Plants	NA	LC	5.84	29.47	23.63	22.47	3.58	23.18	3	22.05	7.42	-0.42	0.86	0.78	0.78	0.55
Montia_fontana	Plants	NA	LC	8.23	29.77	21.54	22.19	3.42	22.64	1	21.4	8.37	-0.79	0.86	0.78	0.78	0.55
Myosotis_laxa	Plants	NA	LC	10.42	30.09	19.67	23.42	2.93	23.77	3	22.84	7.25	-0.58	0.85	0.78	0.78	0.55
Myosotis_secunda	Plants	LC	LC	13.31	30.01	16.7	22.99	3.49	22.36	1	20.11	9.9	-2.88	0.82	0.74	0.74	0.47
Myriophyllum_spicatum	Plants	NA	LC	8.23	30.01	21.78	23.65	3.02	23.87	3	23.08	6.93	-0.57	0.86	0.77	0.77	0.55
Myriophyllum_verticillatum	Plants	NA	LC	8.23	29.5	21.27	23.83	2.7	23.91	1	23.29	6.21	-0.54	0.87	0.79	0.79	0.59
Najas_marina	Plants	LC	LC	11.27	30.09	18.82	25.1	2.05	25.01	1	24.77	5.32	-0.33	0.87	0.79	0.79	0.59
Najas_minor	Plants	LC	LC	11.27	30.09	18.82	25.1	1.91	24.89	1	24.69	5.4	-0.41	0.88	0.81	0.81	0.62
Nuphar_lutea	Plants	NA	LC	10.42	29.84	19.42	23.42	2.51	23.6	1	22.94	6.9	-0.48	0.88	0.8	0.8	0.6
Nymphaea_alba	Plants	NA	LC	10.42	29.93	19.51	23.98	2.57	24.02	1	23.45	6.48	-0.53	0.87	0.79	0.79	0.57
Nymphaea_tetragona	Plants	LC	LC	18.86	29.49	10.63	23.02	1.43	23.06	1	22.66	6.83	-0.36	0.93	0.87	0.87	0.74
Nymphoides_peltata	Plants	NA	LC	10.42	29.5	19.08	24.67	2.35	24.63	1	24.29	5.21	-0.38	0.85	0.78	0.78	0.56
Oenanthe_aquatica	Plants	NA	LC	10.42	29.25	18.83	24.36	2.1	24.21	1	23.84	5.41	-0.52	0.88	0.8	0.8	0.61
Panicum_repens	Plants	LC	LC	17.38	31.07	13.69	26.66	1.99	26.79	1	26.19	4.88	-0.47	0.81	0.76	0.76	0.52
Persicaria_amphibia	Plants	NA	LC	10.42	29.56	19.14	23.64	2.57	23.7	1	22.9	6.66	-0.74	0.87	0.79	0.79	0.58
Persicaria_hydropiper	Plants	NA	LC	10.42	29.87	19.45	23.81	2.45	23.88	1	23.12	6.75	-0.69	0.87	0.79	0.79	0.58
Persicaria_lapathifolia	Plants	NA	LC	10.42	29.93	19.51	23.29	2.97	23.44	1	22.5	7.43	-0.79	0.86	0.77	0.77	0.54
Persicaria_maculosa	Plants	NA	LC	10.42	29.84	19.42	24.23	2.71	24.44	1	23.81	6.03	-0.42	0.85	0.77	0.77	0.54
Persicaria_salicifolia	Plants	NA	LC	16.91	29.69	12.78	26.81	1.61	27.12	1	26.63	3.06	-0.18	0.87	0.8	0.8	0.61
Phalaris_arundinacea	Plants	NA	LC	10.42	30.06	19.64	23.32	3	23.56	1	22.59	7.47	-0.73	0.86	0.77	0.77	0.55
Phragmites_australis	Plants	NA	LC	10.42	30.09	19.67	23.59	3.06	23.78	1	22.79	7.3	-0.8	0.85	0.76	0.76	0.53
Pilularia_globulifera	Plants	NT	NT	13.16	28.92	15.76	23.02	2.4	22.86	1	22.23	6.69	-0.79	0.88	0.8	0.8	0.59
Pilularia_minuta	Plants	EN	EN	21.04	30.03	8.99	27.56	1.87	28.13	4	NA	NA	NA	0.77	0.71	0.71	0.41
Potamogeton_alpinus	Plants	LC	LC	10.06	29.25	19.19	22.31	2.77	22.92	3	22.08	7.17	-0.23	0.89	0.82	0.82	0.63
Potamogeton_berchtoldii	Plants	NA	LC	8.23	29.32	21.09	22.85	3.1	23.3	3	22.35	6.97	-0.5	0.87	0.78	0.78	0.57
Potamogeton_coloratus	Plants	NA	LC	10.42	30.09	19.67	24.46	2.99	24.5	1	23.45	6.64	-1.01	0.8	0.73	0.73	0.46
Potamogeton_crispus	Plants	LC	LC	10.42	29.93	19.51	24.32	2.21	24.24	1	23.86	6.07	-0.46	0.88	0.8	0.8	0.6
Potamogeton_gramineus	Plants	NA	LC	5.56	30.01	24.45	22.77	3.8	23.38	3	22.25	7.76	-0.52	0.85	0.76	0.76	0.52
Potamogeton_lucens	Plants	LC	LC	10.42	29.87	19.45	24.15	2.3	24.04	1	23.53	6.34	-0.62	0.88	0.79	0.79	0.59
Potamogeton_natans	Plants	LC	LC	8.23	29.5	21.27	23.33	3.16	23.62	1	22.68	6.82	-0.65	0.85	0.77	0.77	0.53
Potamogeton_nodosus	Plants	LC	LC	10.42	30.09	19.67	24.5	2.25	24.37	1	24	6.09	-0.5	0.87	0.79	0.79	0.59
Potamogeton_obtusifolius	Plants	LC	LC	8.23	29.18	20.95	23.54	2.68	23.65	3	22.97	6.21	-0.57	0.88	0.8	0.8	0.61
Potamogeton_perfoliatus	Plants	NA	LC	9.24	29.62	20.38	23.13	3.16	23.46	3	22.48	7.14	-0.65	0.86	0.77	0.77	0.54
Potamogeton_pusillus	Plants	LC	LC	2.05	30.09	28.04	17.17	9.56	22.83	6	NA	NA	NA	0.89	0.79	0.79	0.58
Potamogeton_schweinfurthii	Plants	NA	DD	23.29	28.3	5.01	26.87	1.04	27.21	4	NA	NA	NA	0.92	0.86	0.86	0.72
Potamogeton_trichoides	Plants	LC	LC	10.42	30.09	19.67	24.5	2.09	24.36	1	24.03	6.06	-0.47	0.88	0.81	0.81	0.61
Pycreus_flavescens	Plants	LC	LC	10.87	30.09	19.22	25.21	1.91	25.01	1	24.78	5.31	-0.43	0.88	0.81	0.81	0.62
Ranunculus_aquatilis	Plants	NA	LC	10.42	30	19.58	24	2.54	24.14	1	23.28	6.72	-0.72	0.85	0.77	0.77	0.54
Ranunculus_baudotii	Plants	LC	LC	14.91	29.68	14.77	23.15	2.89	22.52	1	21.35	8.33	-1.8	0.85	0.76	0.76	0.53
Ranunculus_flammula	Plants	NA	LC	10.42	29.87	19.45	23.61	2.39	23.78	1	23.19	6.68	-0.42	0.88	0.81	0.81	0.62
Ranunculus_fluitans	Plants	LC	LC	10.42	28.27	17.85	23.11	2.51	23.4	1	22.67	5.6	-0.44	0.87	0.79	0.79	0.58
Ranunculus_lateriflorus	Plants	NA	LC	13.19	29.69	16.5	25.85	1.93	26.33	1	25.75	3.94	-0.1	0.85	0.79	0.79	0.59
Ranunculus_peltatus	Plants	NA	LC	12.41	30.09	17.68	22.75	3.35	22.5	1	21.31	8.78	-1.44	0.84	0.74	0.74	0.48
Ranunculus_rionii	Plants	NA	LC	12.03	29.25	17.22	25.55	1.69	25.76	1	25.52	3.73	-0.03	0.89	0.83	0.83	0.66
Ranunculus_saniculifolius	Plants	NA	LC	21.11	30.09	8.98	27.7	1.55	27.89	1	27.16	2.93	-0.54	0.8	0.7	0.7	0.41
Ranunculus_sphaerospermus	Plants	NA	LC	26.19	29.62	3.43	27.79	0.8	27.84	4	NA	NA	NA	0.89	0.84	0.84	0.68
Ranunculus_trichophyllus	Plants	NA	LC	8.23	30.09	21.86	22.9	3.86	23.27	1	21.66	8.43	-1.24	0.81	0.72	0.72	0.44
Rorippa_amphibia	Plants	NA	LC	10.42	29.62	19.2	24.02	2.08	24.01	1	23.65	5.97	-0.37	0.89	0.81	0.81	0.62
Rorippa_microphylla	Plants	NA	LC	11.27	30	18.73	23.32	3.06	23.02	1	21.64	8.36	-1.68	0.83	0.76	0.76	0.52
Saccharum_ravennae	Plants	NA	LC	19.84	29.68	9.84	26.91	1.42	27.19	1	26.75	2.93	-0.16	0.88	0.81	0.81	0.62
Sagittaria_sagittifolia	Plants	LC	LC	10.42	29.25	18.83	23.89	2.3	23.83	1	23.11	6.14	-0.78	0.88	0.8	0.8	0.61
Samolus_valerandi	Plants	NA	LC	11.27	30.01	18.74	24.55	2.38	24.52	1	24.11	5.9	-0.44	0.85	0.78	0.78	0.55
Schoenoplectus_lacustris	Plants	NA	LC	6.23	31.04	24.81	23.68	3.37	23.9	1	22.63	8.41	-1.05	0.82	0.75	0.75	0.49
Schoenoplectus_triqueter	Plants	NA	LC	10.42	28.75	18.33	24.89	2.48	25.29	3	24.92	3.83	0.03	0.84	0.76	0.76	0.53
Scirpus_sylvaticus	Plants	NA	LC	6.23	29.58	23.35	23.08	3.15	23.43	1	22.35	7.23	-0.73	0.85	0.77	0.77	0.54
Scolochloa_festucacea	Plants	NA	LC	6.23	29.99	23.76	23.8	2.84	23.94	1	23.24	6.75	-0.56	0.85	0.77	0.77	0.53
Sparganium_emersum	Plants	LC	LC	10.42	29.37	18.95	23.44	2.54	23.55	1	22.8	6.57	-0.64	0.88	0.8	0.8	0.59
Sparganium_erectum	Plants	NA	LC	10.42	29.93	19.51	24.32	2.44	24.29	1	23.73	6.2	-0.59	0.86	0.79	0.79	0.57
Sparganium_natans	Plants	NA	NT	8.23	29.45	21.22	22.74	2.94	23.22	1	22.38	7.07	-0.36	0.88	0.8	0.8	0.61
Spirodela_polyrhiza	Plants	LC	LC	10.42	30	19.58	24.54	2.25	24.36	1	23.89	6.11	-0.65	0.87	0.8	0.8	0.59
Stuckenia_pectinata	Plants	LC	LC	10.42	30.01	19.59	24.18	2.5	24.11	1	23.53	6.48	-0.65	0.86	0.78	0.78	0.56
Trapa_natans	Plants	LC	NT	6.52	29.99	23.47	24.21	2.74	24.33	1	23.83	6.16	-0.38	0.85	0.77	0.77	0.54
Triglochin_bulbosa	Plants	NA	LC	18.12	29.5	11.38	26.56	1.77	27.05	1	26.52	2.98	-0.04	0.86	0.79	0.79	0.57
Urtica_kioviensis	Plants	DD	DD	20.26	27.66	7.4	25.79	1.28	26.05	1	25.95	1.71	0.16	0.92	0.86	0.86	0.71
Utricularia_australis	Plants	LC	LC	5.66	29.84	24.18	23.32	2.92	23.52	1	22.68	7.16	-0.64	0.86	0.78	0.78	0.56
Utricularia_bremii	Plants	DD	DD	13.19	28.57	15.38	25.15	2.16	25.73	1	25.37	3.2	0.22	0.87	0.8	0.8	0.59
Utricularia_gibba	Plants	LC	NT	24.61	31.06	6.45	30.01	1	30.28	4	NA	NA	NA	0.82	0.74	0.74	0.49
Utricularia_minor	Plants	NA	LC	3.4	29.5	26.1	22.23	4.29	23.33	3	22.08	7.42	-0.15	0.85	0.76	0.76	0.52
Utricularia_vulgaris	Plants	NA	LC	10.42	29.5	19.08	23.55	2.78	23.69	1	22.87	6.63	-0.68	0.86	0.78	0.78	0.56
Veronica_anagalloides	Plants	NA	LC	10.42	30.09	19.67	25.38	1.97	25.28	1	24.98	5.11	-0.4	0.87	0.8	0.8	0.61
Veronica_beccabunga	Plants	NA	LC	8.23	29.84	21.61	23.92	2.89	24.11	3	23.52	6.32	-0.4	0.86	0.78	0.78	0.56
Veronica_catenata	Plants	NA	LC	11.27	29.5	18.23	23.99	2.35	23.94	1	23.31	6.19	-0.68	0.86	0.78	0.78	0.55
Veronica_scutellata	Plants	NA	LC	8.23	29.96	21.73	23.24	3.14	23.66	3	22.74	7.22	-0.5	0.86	0.77	0.77	0.55
Wolffia_arrhiza	Plants	LC	LC	10.42	29.41	18.99	24.69	1.77	24.57	1	24.5	4.91	-0.19	0.9	0.83	0.83	0.65
Zannichellia_palustris	Plants	LC	LC	8.23	29.87	21.64	24.27	2.91	24.46	3	23.92	5.95	-0.35	0.85	0.78	0.78	0.55
